# Supplementary material for: Genome-wide survey and analysis of microsatellites in nematodes, with a focus on the plant-parasitic species Meloidogyne incognita
Source: BMC Genomics. 2010 Oct 25;11:598. doi: 10.1186/1471-2164-11-598 (PMC3091743; doi:10.1186/1471-2164-11-598)
Supplement: Additional file 1 — Table S1: The 4,880 microsatellite loci identified in the genome of Meloidogyne incognita. The 'primers' row indicates the microsatellites for which amplification primers could be designed (Y) or not (N) using the Primer3 software [48]. Primers are available upon request to the authors. [file 1471-2164-11-598-S1.XLS]

## Sheet: Feuil1
Additional file 1: Table S1. The 4,880 microsatellite loci identified in the genome of
Meloidogyne incognita. The 'primers' row indicates the microsatellites for which
amplification primers could be designed (Y) or not (N) using the Primer3 software (Rozen
and Skaletsky, 2000). Primers are available upon request to the authors.
Microsatellite	Motif	Contig	Start	Stop	Primers
MiV1ctg0.227070.a.12	(a)12	MiV1ctg0	227070	227081	Y
MiV1ctg0.307120.a.12	(a)12	MiV1ctg0	307120	307131	Y
MiV1ctg0.312315.a.12	(a)12	MiV1ctg0	312315	312326	Y
MiV1ctg10.126783.a.12	(a)12	MiV1ctg10	126783	126794	N
MiV1ctg10.15014.a.12	(a)12	MiV1ctg10	15014	15025	Y
MiV1ctg1005.17214.a.12	(a)12	MiV1ctg1005	17214	17225	N
MiV1ctg101.59081.a.12	(a)12	MiV1ctg101	59081	59092	Y
MiV1ctg1013.12256.a.12	(a)12	MiV1ctg1013	12256	12267	N
MiV1ctg1066.305.a.12	(a)12	MiV1ctg1066	305	316	Y
MiV1ctg1107.1234.a.12	(a)12	MiV1ctg1107	1234	1245	Y
MiV1ctg112.38047.a.12	(a)12	MiV1ctg112	38047	38058	Y
MiV1ctg1160.15331.a.12	(a)12	MiV1ctg1160	15331	15342	Y
MiV1ctg117.71181.a.12	(a)12	MiV1ctg117	71181	71192	Y
MiV1ctg1187.2005.a.12	(a)12	MiV1ctg1187	2005	2016	Y
MiV1ctg12.44410.a.12	(a)12	MiV1ctg12	44410	44421	Y
MiV1ctg123.85165.a.12	(a)12	MiV1ctg123	85165	85176	Y
MiV1ctg1235.15545.a.12	(a)12	MiV1ctg1235	15545	15556	Y
MiV1ctg1237.4801.a.12	(a)12	MiV1ctg1237	4801	4812	Y
MiV1ctg125.111902.a.12	(a)12	MiV1ctg125	111902	111913	N
MiV1ctg125.112584.a.12	(a)12	MiV1ctg125	112584	112595	Y
MiV1ctg1295.13339.a.12	(a)12	MiV1ctg1295	13339	13350	Y
MiV1ctg1333.492.a.12	(a)12	MiV1ctg1333	492	503	Y
MiV1ctg137.93676.a.12	(a)12	MiV1ctg137	93676	93687	Y
MiV1ctg137.99922.a.12	(a)12	MiV1ctg137	99922	99933	N
MiV1ctg138.104926.a.12	(a)12	MiV1ctg138	104926	104937	Y
MiV1ctg140.56041.a.12	(a)12	MiV1ctg140	56041	56052	Y
MiV1ctg1401.8635.a.12	(a)12	MiV1ctg1401	8635	8646	Y
MiV1ctg1507.5588.a.12	(a)12	MiV1ctg1507	5588	5599	Y
MiV1ctg151.40976.a.12	(a)12	MiV1ctg151	40976	40987	Y
MiV1ctg1581.4857.a.12	(a)12	MiV1ctg1581	4857	4868	Y
MiV1ctg159.73169.a.12	(a)12	MiV1ctg159	73169	73180	N
MiV1ctg16.177493.a.12	(a)12	MiV1ctg16	177493	177504	Y
MiV1ctg16.222219.a.12	(a)12	MiV1ctg16	222219	222230	Y
MiV1ctg1600.4312.a.12	(a)12	MiV1ctg1600	4312	4323	Y
MiV1ctg1649.9306.a.12	(a)12	MiV1ctg1649	9306	9317	Y
MiV1ctg165.54533.a.12	(a)12	MiV1ctg165	54533	54544	Y
MiV1ctg166.26548.a.12	(a)12	MiV1ctg166	26548	26559	Y
MiV1ctg166.85071.a.12	(a)12	MiV1ctg166	85071	85082	Y
MiV1ctg173.26596.a.12	(a)12	MiV1ctg173	26596	26607	Y
MiV1ctg1731.491.a.12	(a)12	MiV1ctg1731	491	502	Y
MiV1ctg186.70980.a.12	(a)12	MiV1ctg186	70980	70991	Y
MiV1ctg1897.5600.a.12	(a)12	MiV1ctg1897	5600	5611	Y
MiV1ctg191.87516.a.12	(a)12	MiV1ctg191	87516	87527	Y
MiV1ctg193.47259.a.12	(a)12	MiV1ctg193	47259	47270	Y
MiV1ctg20.216274.a.12	(a)12	MiV1ctg20	216274	216285	Y
MiV1ctg205.25974.a.12	(a)12	MiV1ctg205	25974	25985	Y
MiV1ctg2077.6163.a.12	(a)12	MiV1ctg2077	6163	6174	N
MiV1ctg2079.241.a.12	(a)12	MiV1ctg2079	241	252	Y
MiV1ctg2084.2607.a.12	(a)12	MiV1ctg2084	2607	2618	Y
MiV1ctg209.79249.a.12	(a)12	MiV1ctg209	79249	79260	Y
MiV1ctg213.28067.a.12	(a)12	MiV1ctg213	28067	28078	Y
MiV1ctg215.29856.a.12	(a)12	MiV1ctg215	29856	29867	Y
MiV1ctg232.18914.a.12	(a)12	MiV1ctg232	18914	18925	Y
MiV1ctg2359.2653.a.12	(a)12	MiV1ctg2359	2653	2664	Y
MiV1ctg24.187405.a.12	(a)12	MiV1ctg24	187405	187416	Y
MiV1ctg2400.1251.a.12	(a)12	MiV1ctg2400	1251	1262	Y
MiV1ctg26.164393.a.12	(a)12	MiV1ctg26	164393	164404	Y
MiV1ctg262.42794.a.12	(a)12	MiV1ctg262	42794	42805	Y
MiV1ctg27.154299.a.12	(a)12	MiV1ctg27	154299	154310	Y
MiV1ctg2703.1528.a.12	(a)12	MiV1ctg2703	1528	1539	Y
MiV1ctg284.31941.a.12	(a)12	MiV1ctg284	31941	31952	Y
MiV1ctg2859.293.a.12	(a)12	MiV1ctg2859	293	304	Y
MiV1ctg296.18811.a.12	(a)12	MiV1ctg296	18811	18822	Y
MiV1ctg296.3019.a.12	(a)12	MiV1ctg296	3019	3030	Y
MiV1ctg309.42036.a.12	(a)12	MiV1ctg309	42036	42047	Y
MiV1ctg317.7039.a.12	(a)12	MiV1ctg317	7039	7050	Y
MiV1ctg322.22694.a.12	(a)12	MiV1ctg322	22694	22705	Y
MiV1ctg322.40423.a.12	(a)12	MiV1ctg322	40423	40434	Y
MiV1ctg34.46089.a.12	(a)12	MiV1ctg34	46089	46100	Y
MiV1ctg345.9818.a.12	(a)12	MiV1ctg345	9818	9829	Y
MiV1ctg357.17918.a.12	(a)12	MiV1ctg357	17918	17929	Y
MiV1ctg36.96759.a.12	(a)12	MiV1ctg36	96759	96770	Y
MiV1ctg380.23866.a.12	(a)12	MiV1ctg380	23866	23877	Y
MiV1ctg389.42479.a.12	(a)12	MiV1ctg389	42479	42490	Y
MiV1ctg41.141059.a.12	(a)12	MiV1ctg41	141059	141070	Y
MiV1ctg427.10246.a.12	(a)12	MiV1ctg427	10246	10257	Y
MiV1ctg433.41476.a.12	(a)12	MiV1ctg433	41476	41487	Y
MiV1ctg435.16671.a.12	(a)12	MiV1ctg435	16671	16682	Y
MiV1ctg44.70035.a.12	(a)12	MiV1ctg44	70035	70046	Y
MiV1ctg441.39636.a.12	(a)12	MiV1ctg441	39636	39647	Y
MiV1ctg46.180694.a.12	(a)12	MiV1ctg46	180694	180705	Y
MiV1ctg460.29920.a.12	(a)12	MiV1ctg460	29920	29931	Y
MiV1ctg486.47410.a.12	(a)12	MiV1ctg486	47410	47421	Y
MiV1ctg530.11199.a.12	(a)12	MiV1ctg530	11199	11210	Y
MiV1ctg548.18897.a.12	(a)12	MiV1ctg548	18897	18908	Y
MiV1ctg554.21445.a.12	(a)12	MiV1ctg554	21445	21456	Y
MiV1ctg59.104505.a.12	(a)12	MiV1ctg59	104505	104516	Y
MiV1ctg59.116683.a.12	(a)12	MiV1ctg59	116683	116694	Y
MiV1ctg59.145403.a.12	(a)12	MiV1ctg59	145403	145414	N
MiV1ctg60.126011.a.12	(a)12	MiV1ctg60	126011	126022	Y
MiV1ctg610.24994.a.12	(a)12	MiV1ctg610	24994	25005	Y
MiV1ctg644.3527.a.12	(a)12	MiV1ctg644	3527	3538	Y
MiV1ctg65.149812.a.12	(a)12	MiV1ctg65	149812	149823	Y
MiV1ctg665.34936.a.12	(a)12	MiV1ctg665	34936	34947	Y
MiV1ctg665.35679.a.12	(a)12	MiV1ctg665	35679	35690	Y
MiV1ctg673.28156.a.12	(a)12	MiV1ctg673	28156	28167	Y
MiV1ctg677.14439.a.12	(a)12	MiV1ctg677	14439	14450	Y
MiV1ctg682.9181.a.12	(a)12	MiV1ctg682	9181	9192	Y
MiV1ctg706.30930.a.12	(a)12	MiV1ctg706	30930	30941	Y
MiV1ctg708.28002.a.12	(a)12	MiV1ctg708	28002	28013	Y
MiV1ctg72.155073.a.12	(a)12	MiV1ctg72	155073	155084	Y
MiV1ctg72.79016.a.12	(a)12	MiV1ctg72	79016	79027	Y
MiV1ctg742.7238.a.12	(a)12	MiV1ctg742	7238	7249	Y
MiV1ctg751.18642.a.12	(a)12	MiV1ctg751	18642	18653	Y
MiV1ctg760.24829.a.12	(a)12	MiV1ctg760	24829	24840	Y
MiV1ctg81.45015.a.12	(a)12	MiV1ctg81	45015	45026	Y
MiV1ctg861.22681.a.12	(a)12	MiV1ctg861	22681	22692	Y
MiV1ctg880.3588.a.12	(a)12	MiV1ctg880	3588	3599	Y
MiV1ctg926.11653.a.12	(a)12	MiV1ctg926	11653	11664	Y
MiV1ctg949.16704.a.12	(a)12	MiV1ctg949	16704	16715	Y
MiV1ctg973.14841.a.12	(a)12	MiV1ctg973	14841	14852	Y
MiV1ctg10.203950.a.13	(a)13	MiV1ctg10	203950	203962	Y
MiV1ctg104.99684.a.13	(a)13	MiV1ctg104	99684	99696	Y
MiV1ctg11.41126.a.13	(a)13	MiV1ctg11	41126	41138	Y
MiV1ctg121.115654.a.13	(a)13	MiV1ctg121	115654	115666	N
MiV1ctg130.20042.a.13	(a)13	MiV1ctg130	20042	20054	Y
MiV1ctg137.10512.a.13	(a)13	MiV1ctg137	10512	10524	Y
MiV1ctg139.72271.a.13	(a)13	MiV1ctg139	72271	72283	Y
MiV1ctg140.54927.a.13	(a)13	MiV1ctg140	54927	54939	Y
MiV1ctg144.43741.a.13	(a)13	MiV1ctg144	43741	43753	Y
MiV1ctg166.2378.a.13	(a)13	MiV1ctg166	2378	2390	Y
MiV1ctg1689.3417.a.13	(a)13	MiV1ctg1689	3417	3429	Y
MiV1ctg17.201117.a.13	(a)13	MiV1ctg17	201117	201129	Y
MiV1ctg18.218911.a.13	(a)13	MiV1ctg18	218911	218923	Y
MiV1ctg1911.6249.a.13	(a)13	MiV1ctg1911	6249	6261	Y
MiV1ctg2173.1239.a.13	(a)13	MiV1ctg2173	1239	1251	N
MiV1ctg2186.1204.a.13	(a)13	MiV1ctg2186	1204	1216	Y
MiV1ctg2421.2597.a.13	(a)13	MiV1ctg2421	2597	2609	Y
MiV1ctg248.45298.a.13	(a)13	MiV1ctg248	45298	45310	Y
MiV1ctg249.79030.a.13	(a)13	MiV1ctg249	79030	79042	Y
MiV1ctg253.40834.a.13	(a)13	MiV1ctg253	40834	40846	N
MiV1ctg2863.3700.a.13	(a)13	MiV1ctg2863	3700	3712	N
MiV1ctg305.13417.a.13	(a)13	MiV1ctg305	13417	13429	Y
MiV1ctg317.18787.a.13	(a)13	MiV1ctg317	18787	18799	Y
MiV1ctg34.97411.a.13	(a)13	MiV1ctg34	97411	97423	Y
MiV1ctg393.3145.a.13	(a)13	MiV1ctg393	3145	3157	Y
MiV1ctg399.2802.a.13	(a)13	MiV1ctg399	2802	2814	Y
MiV1ctg401.810.a.13	(a)13	MiV1ctg401	810	822	Y
MiV1ctg466.15588.a.13	(a)13	MiV1ctg466	15588	15600	Y
MiV1ctg506.10381.a.13	(a)13	MiV1ctg506	10381	10393	Y
MiV1ctg591.15503.a.13	(a)13	MiV1ctg591	15503	15515	Y
MiV1ctg600.10708.a.13	(a)13	MiV1ctg600	10708	10720	Y
MiV1ctg62.129775.a.13	(a)13	MiV1ctg62	129775	129787	Y
MiV1ctg663.5021.a.13	(a)13	MiV1ctg663	5021	5033	Y
MiV1ctg67.121214.a.13	(a)13	MiV1ctg67	121214	121226	Y
MiV1ctg8.224822.a.13	(a)13	MiV1ctg8	224822	224834	Y
MiV1ctg874.12890.a.13	(a)13	MiV1ctg874	12890	12902	Y
MiV1ctg89.94700.a.13	(a)13	MiV1ctg89	94700	94712	Y
MiV1ctg95.50274.a.13	(a)13	MiV1ctg95	50274	50286	Y
MiV1ctg98.24988.a.13	(a)13	MiV1ctg98	24988	25000	Y
MiV1ctg98.3439.a.13	(a)13	MiV1ctg98	3439	3451	Y
MiV1ctg99.90359.a.13	(a)13	MiV1ctg99	90359	90371	Y
MiV1ctg1017.26512.a.14	(a)14	MiV1ctg1017	26512	26525	Y
MiV1ctg1183.5698.a.14	(a)14	MiV1ctg1183	5698	5711	Y
MiV1ctg1192.7085.a.14	(a)14	MiV1ctg1192	7085	7098	Y
MiV1ctg1445.12563.a.14	(a)14	MiV1ctg1445	12563	12576	Y
MiV1ctg150.49461.a.14	(a)14	MiV1ctg150	49461	49474	N
MiV1ctg180.44211.a.14	(a)14	MiV1ctg180	44211	44224	Y
MiV1ctg1863.182.a.14	(a)14	MiV1ctg1863	182	195	N
MiV1ctg206.5299.a.14	(a)14	MiV1ctg206	5299	5312	Y
MiV1ctg218.80619.a.14	(a)14	MiV1ctg218	80619	80632	Y
MiV1ctg225.19632.a.14	(a)14	MiV1ctg225	19632	19645	Y
MiV1ctg230.67154.a.14	(a)14	MiV1ctg230	67154	67167	Y
MiV1ctg2434.4772.a.14	(a)14	MiV1ctg2434	4772	4785	Y
MiV1ctg2589.1421.a.14	(a)14	MiV1ctg2589	1421	1434	Y
MiV1ctg2719.513.a.14	(a)14	MiV1ctg2719	513	526	Y
MiV1ctg287.27185.a.14	(a)14	MiV1ctg287	27185	27198	Y
MiV1ctg310.13731.a.14	(a)14	MiV1ctg310	13731	13744	Y
MiV1ctg367.54660.a.14	(a)14	MiV1ctg367	54660	54673	N
MiV1ctg474.25617.a.14	(a)14	MiV1ctg474	25617	25630	Y
MiV1ctg5.227127.a.14	(a)14	MiV1ctg5	227127	227140	Y
MiV1ctg5.33308.a.14	(a)14	MiV1ctg5	33308	33321	Y
MiV1ctg530.11662.a.14	(a)14	MiV1ctg530	11662	11675	Y
MiV1ctg58.13929.a.14	(a)14	MiV1ctg58	13929	13942	Y
MiV1ctg655.3839.a.14	(a)14	MiV1ctg655	3839	3852	Y
MiV1ctg67.100670.a.14	(a)14	MiV1ctg67	100670	100683	Y
MiV1ctg67.159102.a.14	(a)14	MiV1ctg67	159102	159115	Y
MiV1ctg72.70181.a.14	(a)14	MiV1ctg72	70181	70194	Y
MiV1ctg779.11434.a.14	(a)14	MiV1ctg779	11434	11447	Y
MiV1ctg80.95735.a.14	(a)14	MiV1ctg80	95735	95748	Y
MiV1ctg880.4580.a.14	(a)14	MiV1ctg880	4580	4593	Y
MiV1ctg1131.19628.a.15	(a)15	MiV1ctg1131	19628	19642	Y
MiV1ctg140.54171.a.15	(a)15	MiV1ctg140	54171	54185	Y
MiV1ctg140.95346.a.15	(a)15	MiV1ctg140	95346	95360	Y
MiV1ctg1622.2775.a.15	(a)15	MiV1ctg1622	2775	2789	Y
MiV1ctg167.559.a.15	(a)15	MiV1ctg167	559	573	Y
MiV1ctg2604.2600.a.15	(a)15	MiV1ctg2604	2600	2614	Y
MiV1ctg290.67695.a.15	(a)15	MiV1ctg290	67695	67709	Y
MiV1ctg301.64310.a.15	(a)15	MiV1ctg301	64310	64324	Y
MiV1ctg378.19924.a.15	(a)15	MiV1ctg378	19924	19938	Y
MiV1ctg387.18056.a.15	(a)15	MiV1ctg387	18056	18070	Y
MiV1ctg4.105702.a.15	(a)15	MiV1ctg4	105702	105716	Y
MiV1ctg474.17136.a.15	(a)15	MiV1ctg474	17136	17150	Y
MiV1ctg50.7940.a.15	(a)15	MiV1ctg50	7940	7954	Y
MiV1ctg515.27945.a.15	(a)15	MiV1ctg515	27945	27959	Y
MiV1ctg871.10949.a.15	(a)15	MiV1ctg871	10949	10963	Y
MiV1ctg10.14997.a.16	(a)16	MiV1ctg10	14997	15012	Y
MiV1ctg178.29848.a.16	(a)16	MiV1ctg178	29848	29863	Y
MiV1ctg228.29435.a.16	(a)16	MiV1ctg228	29435	29450	Y
MiV1ctg246.35377.a.16	(a)16	MiV1ctg246	35377	35392	Y
MiV1ctg246.35420.a.16	(a)16	MiV1ctg246	35420	35435	Y
MiV1ctg2961.1054.a.16	(a)16	MiV1ctg2961	1054	1069	Y
MiV1ctg451.43135.a.16	(a)16	MiV1ctg451	43135	43150	Y
MiV1ctg525.40582.a.16	(a)16	MiV1ctg525	40582	40597	Y
MiV1ctg560.2392.a.16	(a)16	MiV1ctg560	2392	2407	Y
MiV1ctg6.58221.a.16	(a)16	MiV1ctg6	58221	58236	Y
MiV1ctg64.117519.a.16	(a)16	MiV1ctg64	117519	117534	Y
MiV1ctg676.30347.a.16	(a)16	MiV1ctg676	30347	30362	N
MiV1ctg707.18116.a.16	(a)16	MiV1ctg707	18116	18131	Y
MiV1ctg926.14119.a.16	(a)16	MiV1ctg926	14119	14134	Y
MiV1ctg128.44284.a.17	(a)17	MiV1ctg128	44284	44300	Y
MiV1ctg1583.3008.a.17	(a)17	MiV1ctg1583	3008	3024	Y
MiV1ctg183.1821.a.17	(a)17	MiV1ctg183	1821	1837	Y
MiV1ctg2189.3632.a.17	(a)17	MiV1ctg2189	3632	3648	Y
MiV1ctg267.46973.a.17	(a)17	MiV1ctg267	46973	46989	Y
MiV1ctg392.7534.a.17	(a)17	MiV1ctg392	7534	7550	Y
MiV1ctg53.147918.a.17	(a)17	MiV1ctg53	147918	147934	Y
MiV1ctg61.58027.a.17	(a)17	MiV1ctg61	58027	58043	Y
MiV1ctg645.16788.a.17	(a)17	MiV1ctg645	16788	16804	Y
MiV1ctg80.61781.a.17	(a)17	MiV1ctg80	61781	61797	Y
MiV1ctg816.31318.a.17	(a)17	MiV1ctg816	31318	31334	Y
MiV1ctg271.74095.a.18	(a)18	MiV1ctg271	74095	74112	N
MiV1ctg6.58240.a.18	(a)18	MiV1ctg6	58240	58257	Y
MiV1ctg628.39375.a.18	(a)18	MiV1ctg628	39375	39392	N
MiV1ctg415.27891.a.19	(a)19	MiV1ctg415	27891	27909	Y
MiV1ctg2870.3018.a.20	(a)20	MiV1ctg2870	3018	3037	Y
MiV1ctg593.22372.a.20	(a)20	MiV1ctg593	22372	22391	Y
MiV1ctg1086.11103.a.21	(a)21	MiV1ctg1086	11103	11123	Y
MiV1ctg1783.175.a.21	(a)21	MiV1ctg1783	175	195	Y
MiV1ctg2752.1324.a.21	(a)21	MiV1ctg2752	1324	1344	Y
MiV1ctg374.31776.a.21	(a)21	MiV1ctg374	31776	31796	N
MiV1ctg542.24786.a.21	(a)21	MiV1ctg542	24786	24806	Y
MiV1ctg178.29823.a.22	(a)22	MiV1ctg178	29823	29844	Y
MiV1ctg2968.1556.a.24	(a)24	MiV1ctg2968	1556	1579	N
MiV1ctg2989.918.a.24	(a)24	MiV1ctg2989	918	941	Y
MiV1ctg2975.1127.a.29	(a)29	MiV1ctg2975	1127	1155	Y
MiV1ctg139.79542.a.35	(a)35	MiV1ctg139	79542	79576	Y
MiV1ctg0.422485.c.12	(c)12	MiV1ctg0	422485	422496	Y
MiV1ctg0.4428.c.12	(c)12	MiV1ctg0	4428	4439	Y
MiV1ctg0.44677.c.12	(c)12	MiV1ctg0	44677	44688	Y
MiV1ctg1.123892.c.12	(c)12	MiV1ctg1	123892	123903	Y
MiV1ctg1.298769.c.12	(c)12	MiV1ctg1	298769	298780	Y
MiV1ctg10.109626.c.12	(c)12	MiV1ctg10	109626	109637	Y
MiV1ctg10.12428.c.12	(c)12	MiV1ctg10	12428	12439	Y
MiV1ctg10.144328.c.12	(c)12	MiV1ctg10	144328	144339	Y
MiV1ctg10.155687.c.12	(c)12	MiV1ctg10	155687	155698	Y
MiV1ctg1005.17247.c.12	(c)12	MiV1ctg1005	17247	17258	N
MiV1ctg101.124308.c.12	(c)12	MiV1ctg101	124308	124319	Y
MiV1ctg101.30639.c.12	(c)12	MiV1ctg101	30639	30650	Y
MiV1ctg101.52311.c.12	(c)12	MiV1ctg101	52311	52322	Y
MiV1ctg1010.29602.c.12	(c)12	MiV1ctg1010	29602	29613	Y
MiV1ctg1028.13916.c.12	(c)12	MiV1ctg1028	13916	13927	Y
MiV1ctg103.43958.c.12	(c)12	MiV1ctg103	43958	43969	Y
MiV1ctg103.98248.c.12	(c)12	MiV1ctg103	98248	98259	Y
MiV1ctg107.112491.c.12	(c)12	MiV1ctg107	112491	112502	Y
MiV1ctg1074.14684.c.12	(c)12	MiV1ctg1074	14684	14695	Y
MiV1ctg108.31349.c.12	(c)12	MiV1ctg108	31349	31360	Y
MiV1ctg109.116981.c.12	(c)12	MiV1ctg109	116981	116992	Y
MiV1ctg1096.16103.c.12	(c)12	MiV1ctg1096	16103	16114	N
MiV1ctg11.126488.c.12	(c)12	MiV1ctg11	126488	126499	Y
MiV1ctg1104.2127.c.12	(c)12	MiV1ctg1104	2127	2138	Y
MiV1ctg1105.17901.c.12	(c)12	MiV1ctg1105	17901	17912	Y
MiV1ctg111.13599.c.12	(c)12	MiV1ctg111	13599	13610	Y
MiV1ctg1128.14912.c.12	(c)12	MiV1ctg1128	14912	14923	Y
MiV1ctg1149.15015.c.12	(c)12	MiV1ctg1149	15015	15026	Y
MiV1ctg1191.22007.c.12	(c)12	MiV1ctg1191	22007	22018	Y
MiV1ctg1191.3495.c.12	(c)12	MiV1ctg1191	3495	3506	Y
MiV1ctg12.248457.c.12	(c)12	MiV1ctg12	248457	248468	Y
MiV1ctg120.113491.c.12	(c)12	MiV1ctg120	113491	113502	Y
MiV1ctg121.57382.c.12	(c)12	MiV1ctg121	57382	57393	Y
MiV1ctg1224.8621.c.12	(c)12	MiV1ctg1224	8621	8632	Y
MiV1ctg124.65928.c.12	(c)12	MiV1ctg124	65928	65939	Y
MiV1ctg124.91513.c.12	(c)12	MiV1ctg124	91513	91524	Y
MiV1ctg125.52886.c.12	(c)12	MiV1ctg125	52886	52897	Y
MiV1ctg1257.10582.c.12	(c)12	MiV1ctg1257	10582	10593	Y
MiV1ctg1259.64.c.12	(c)12	MiV1ctg1259	64	75	Y
MiV1ctg126.3035.c.12	(c)12	MiV1ctg126	3035	3046	Y
MiV1ctg1263.11758.c.12	(c)12	MiV1ctg1263	11758	11769	Y
MiV1ctg127.30.c.12	(c)12	MiV1ctg127	30	41	N
MiV1ctg127.67745.c.12	(c)12	MiV1ctg127	67745	67756	Y
MiV1ctg1284.4373.c.12	(c)12	MiV1ctg1284	4373	4384	Y
MiV1ctg129.113427.c.12	(c)12	MiV1ctg129	113427	113438	Y
MiV1ctg13.185329.c.12	(c)12	MiV1ctg13	185329	185340	Y
MiV1ctg13.189508.c.12	(c)12	MiV1ctg13	189508	189519	Y
MiV1ctg1306.12309.c.12	(c)12	MiV1ctg1306	12309	12320	Y
MiV1ctg1306.5866.c.12	(c)12	MiV1ctg1306	5866	5877	Y
MiV1ctg132.45246.c.12	(c)12	MiV1ctg132	45246	45257	Y
MiV1ctg1341.8749.c.12	(c)12	MiV1ctg1341	8749	8760	Y
MiV1ctg1351.6762.c.12	(c)12	MiV1ctg1351	6762	6773	Y
MiV1ctg136.75011.c.12	(c)12	MiV1ctg136	75011	75022	Y
MiV1ctg137.30099.c.12	(c)12	MiV1ctg137	30099	30110	Y
MiV1ctg138.69380.c.12	(c)12	MiV1ctg138	69380	69391	Y
MiV1ctg1382.5694.c.12	(c)12	MiV1ctg1382	5694	5705	N
MiV1ctg14.44041.c.12	(c)12	MiV1ctg14	44041	44052	Y
MiV1ctg14.46708.c.12	(c)12	MiV1ctg14	46708	46719	Y
MiV1ctg140.31099.c.12	(c)12	MiV1ctg140	31099	31110	Y
MiV1ctg1406.11693.c.12	(c)12	MiV1ctg1406	11693	11704	Y
MiV1ctg142.55937.c.12	(c)12	MiV1ctg142	55937	55948	N
MiV1ctg1421.11105.c.12	(c)12	MiV1ctg1421	11105	11116	Y
MiV1ctg143.29980.c.12	(c)12	MiV1ctg143	29980	29991	Y
MiV1ctg143.93705.c.12	(c)12	MiV1ctg143	93705	93716	Y
MiV1ctg1448.15919.c.12	(c)12	MiV1ctg1448	15919	15930	N
MiV1ctg145.87884.c.12	(c)12	MiV1ctg145	87884	87895	Y
MiV1ctg1451.2276.c.12	(c)12	MiV1ctg1451	2276	2287	Y
MiV1ctg1452.6452.c.12	(c)12	MiV1ctg1452	6452	6463	Y
MiV1ctg1465.4085.c.12	(c)12	MiV1ctg1465	4085	4096	Y
MiV1ctg1469.12538.c.12	(c)12	MiV1ctg1469	12538	12549	Y
MiV1ctg1471.10807.c.12	(c)12	MiV1ctg1471	10807	10818	Y
MiV1ctg1476.821.c.12	(c)12	MiV1ctg1476	821	832	Y
MiV1ctg1490.9872.c.12	(c)12	MiV1ctg1490	9872	9883	Y
MiV1ctg15.197783.c.12	(c)12	MiV1ctg15	197783	197794	Y
MiV1ctg15.199597.c.12	(c)12	MiV1ctg15	199597	199608	Y
MiV1ctg15.60799.c.12	(c)12	MiV1ctg15	60799	60810	Y
MiV1ctg150.13023.c.12	(c)12	MiV1ctg150	13023	13034	Y
MiV1ctg1519.7040.c.12	(c)12	MiV1ctg1519	7040	7051	Y
MiV1ctg158.84741.c.12	(c)12	MiV1ctg158	84741	84752	Y
MiV1ctg1592.1.c.12	(c)12	MiV1ctg1592	1	12	N
MiV1ctg1617.1950.c.12	(c)12	MiV1ctg1617	1950	1961	Y
MiV1ctg163.9509.c.12	(c)12	MiV1ctg163	9509	9520	Y
MiV1ctg165.52942.c.12	(c)12	MiV1ctg165	52942	52953	Y
MiV1ctg168.45606.c.12	(c)12	MiV1ctg168	45606	45617	Y
MiV1ctg1685.10451.c.12	(c)12	MiV1ctg1685	10451	10462	Y
MiV1ctg169.76981.c.12	(c)12	MiV1ctg169	76981	76992	Y
MiV1ctg17.221171.c.12	(c)12	MiV1ctg17	221171	221182	Y
MiV1ctg171.25408.c.12	(c)12	MiV1ctg171	25408	25419	Y
MiV1ctg1713.4032.c.12	(c)12	MiV1ctg1713	4032	4043	Y
MiV1ctg172.30253.c.12	(c)12	MiV1ctg172	30253	30264	Y
MiV1ctg175.94250.c.12	(c)12	MiV1ctg175	94250	94261	Y
MiV1ctg1791.3733.c.12	(c)12	MiV1ctg1791	3733	3744	Y
MiV1ctg18.219195.c.12	(c)12	MiV1ctg18	219195	219206	Y
MiV1ctg1803.4490.c.12	(c)12	MiV1ctg1803	4490	4501	Y
MiV1ctg182.75139.c.12	(c)12	MiV1ctg182	75139	75150	Y
MiV1ctg1849.892.c.12	(c)12	MiV1ctg1849	892	903	Y
MiV1ctg185.37137.c.12	(c)12	MiV1ctg185	37137	37148	N
MiV1ctg188.74413.c.12	(c)12	MiV1ctg188	74413	74424	Y
MiV1ctg19.84760.c.12	(c)12	MiV1ctg19	84760	84771	Y
MiV1ctg190.21621.c.12	(c)12	MiV1ctg190	21621	21632	Y
MiV1ctg191.32359.c.12	(c)12	MiV1ctg191	32359	32370	Y
MiV1ctg1944.1832.c.12	(c)12	MiV1ctg1944	1832	1843	Y
MiV1ctg199.154.c.12	(c)12	MiV1ctg199	154	165	Y
MiV1ctg2.210054.c.12	(c)12	MiV1ctg2	210054	210065	Y
MiV1ctg203.70050.c.12	(c)12	MiV1ctg203	70050	70061	Y
MiV1ctg208.82978.c.12	(c)12	MiV1ctg208	82978	82989	Y
MiV1ctg2139.3258.c.12	(c)12	MiV1ctg2139	3258	3269	Y
MiV1ctg221.80625.c.12	(c)12	MiV1ctg221	80625	80636	Y
MiV1ctg2218.5296.c.12	(c)12	MiV1ctg2218	5296	5307	Y
MiV1ctg23.132038.c.12	(c)12	MiV1ctg23	132038	132049	Y
MiV1ctg23.133628.c.12	(c)12	MiV1ctg23	133628	133639	Y
MiV1ctg23.170031.c.12	(c)12	MiV1ctg23	170031	170042	Y
MiV1ctg230.65275.c.12	(c)12	MiV1ctg230	65275	65286	Y
MiV1ctg242.39526.c.12	(c)12	MiV1ctg242	39526	39537	Y
MiV1ctg25.42252.c.12	(c)12	MiV1ctg25	42252	42263	Y
MiV1ctg252.8033.c.12	(c)12	MiV1ctg252	8033	8044	Y
MiV1ctg253.1803.c.12	(c)12	MiV1ctg253	1803	1814	Y
MiV1ctg254.50002.c.12	(c)12	MiV1ctg254	50002	50013	Y
MiV1ctg26.41193.c.12	(c)12	MiV1ctg26	41193	41204	Y
MiV1ctg263.47855.c.12	(c)12	MiV1ctg263	47855	47866	Y
MiV1ctg265.39218.c.12	(c)12	MiV1ctg265	39218	39229	Y
MiV1ctg266.22603.c.12	(c)12	MiV1ctg266	22603	22614	Y
MiV1ctg2666.3024.c.12	(c)12	MiV1ctg2666	3024	3035	Y
MiV1ctg2691.2296.c.12	(c)12	MiV1ctg2691	2296	2307	Y
MiV1ctg27.186358.c.12	(c)12	MiV1ctg27	186358	186369	Y
MiV1ctg270.19229.c.12	(c)12	MiV1ctg270	19229	19240	Y
MiV1ctg276.31281.c.12	(c)12	MiV1ctg276	31281	31292	Y
MiV1ctg284.48183.c.12	(c)12	MiV1ctg284	48183	48194	Y
MiV1ctg285.50119.c.12	(c)12	MiV1ctg285	50119	50130	Y
MiV1ctg291.47098.c.12	(c)12	MiV1ctg291	47098	47109	Y
MiV1ctg294.49569.c.12	(c)12	MiV1ctg294	49569	49580	Y
MiV1ctg3.238987.c.12	(c)12	MiV1ctg3	238987	238998	Y
MiV1ctg30.123822.c.12	(c)12	MiV1ctg30	123822	123833	Y
MiV1ctg302.65098.c.12	(c)12	MiV1ctg302	65098	65109	Y
MiV1ctg303.18780.c.12	(c)12	MiV1ctg303	18780	18791	Y
MiV1ctg316.40954.c.12	(c)12	MiV1ctg316	40954	40965	Y
MiV1ctg320.790.c.12	(c)12	MiV1ctg320	790	801	Y
MiV1ctg33.111936.c.12	(c)12	MiV1ctg33	111936	111947	Y
MiV1ctg33.128221.c.12	(c)12	MiV1ctg33	128221	128232	Y
MiV1ctg33.45590.c.12	(c)12	MiV1ctg33	45590	45601	Y
MiV1ctg335.17570.c.12	(c)12	MiV1ctg335	17570	17581	Y
MiV1ctg336.23646.c.12	(c)12	MiV1ctg336	23646	23657	Y
MiV1ctg336.61094.c.12	(c)12	MiV1ctg336	61094	61105	Y
MiV1ctg339.63443.c.12	(c)12	MiV1ctg339	63443	63454	N
MiV1ctg34.18112.c.12	(c)12	MiV1ctg34	18112	18123	Y
MiV1ctg34.74609.c.12	(c)12	MiV1ctg34	74609	74620	Y
MiV1ctg348.16882.c.12	(c)12	MiV1ctg348	16882	16893	Y
MiV1ctg35.159117.c.12	(c)12	MiV1ctg35	159117	159128	Y
MiV1ctg35.32849.c.12	(c)12	MiV1ctg35	32849	32860	Y
MiV1ctg351.15391.c.12	(c)12	MiV1ctg351	15391	15402	Y
MiV1ctg356.43602.c.12	(c)12	MiV1ctg356	43602	43613	Y
MiV1ctg364.37535.c.12	(c)12	MiV1ctg364	37535	37546	Y
MiV1ctg366.3447.c.12	(c)12	MiV1ctg366	3447	3458	Y
MiV1ctg37.161678.c.12	(c)12	MiV1ctg37	161678	161689	Y
MiV1ctg377.24029.c.12	(c)12	MiV1ctg377	24029	24040	Y
MiV1ctg378.29068.c.12	(c)12	MiV1ctg378	29068	29079	Y
MiV1ctg387.39895.c.12	(c)12	MiV1ctg387	39895	39906	Y
MiV1ctg387.46658.c.12	(c)12	MiV1ctg387	46658	46669	Y
MiV1ctg393.31187.c.12	(c)12	MiV1ctg393	31187	31198	Y
MiV1ctg394.18660.c.12	(c)12	MiV1ctg394	18660	18671	Y
MiV1ctg395.57914.c.12	(c)12	MiV1ctg395	57914	57925	Y
MiV1ctg4.155017.c.12	(c)12	MiV1ctg4	155017	155028	Y
MiV1ctg40.152844.c.12	(c)12	MiV1ctg40	152844	152855	Y
MiV1ctg406.11056.c.12	(c)12	MiV1ctg406	11056	11067	N
MiV1ctg41.13700.c.12	(c)12	MiV1ctg41	13700	13711	Y
MiV1ctg41.38503.c.12	(c)12	MiV1ctg41	38503	38514	Y
MiV1ctg42.119259.c.12	(c)12	MiV1ctg42	119259	119270	Y
MiV1ctg42.135975.c.12	(c)12	MiV1ctg42	135975	135986	N
MiV1ctg422.21656.c.12	(c)12	MiV1ctg422	21656	21667	Y
MiV1ctg429.19041.c.12	(c)12	MiV1ctg429	19041	19052	Y
MiV1ctg43.74295.c.12	(c)12	MiV1ctg43	74295	74306	Y
MiV1ctg430.31639.c.12	(c)12	MiV1ctg430	31639	31650	Y
MiV1ctg435.17548.c.12	(c)12	MiV1ctg435	17548	17559	Y
MiV1ctg436.7238.c.12	(c)12	MiV1ctg436	7238	7249	Y
MiV1ctg437.53420.c.12	(c)12	MiV1ctg437	53420	53431	Y
MiV1ctg441.23209.c.12	(c)12	MiV1ctg441	23209	23220	Y
MiV1ctg45.99712.c.12	(c)12	MiV1ctg45	99712	99723	Y
MiV1ctg454.42208.c.12	(c)12	MiV1ctg454	42208	42219	Y
MiV1ctg464.48854.c.12	(c)12	MiV1ctg464	48854	48865	Y
MiV1ctg469.41019.c.12	(c)12	MiV1ctg469	41019	41030	Y
MiV1ctg471.20356.c.12	(c)12	MiV1ctg471	20356	20367	Y
MiV1ctg476.32852.c.12	(c)12	MiV1ctg476	32852	32863	Y
MiV1ctg481.34972.c.12	(c)12	MiV1ctg481	34972	34983	Y
MiV1ctg499.5330.c.12	(c)12	MiV1ctg499	5330	5341	Y
MiV1ctg50.154170.c.12	(c)12	MiV1ctg50	154170	154181	Y
MiV1ctg50.157401.c.12	(c)12	MiV1ctg50	157401	157412	N
MiV1ctg50.63880.c.12	(c)12	MiV1ctg50	63880	63891	N
MiV1ctg513.19897.c.12	(c)12	MiV1ctg513	19897	19908	Y
MiV1ctg54.170737.c.12	(c)12	MiV1ctg54	170737	170748	Y
MiV1ctg542.37020.c.12	(c)12	MiV1ctg542	37020	37031	Y
MiV1ctg551.26010.c.12	(c)12	MiV1ctg551	26010	26021	Y
MiV1ctg560.35824.c.12	(c)12	MiV1ctg560	35824	35835	Y
MiV1ctg561.49126.c.12	(c)12	MiV1ctg561	49126	49137	Y
MiV1ctg566.19016.c.12	(c)12	MiV1ctg566	19016	19027	Y
MiV1ctg567.33707.c.12	(c)12	MiV1ctg567	33707	33718	Y
MiV1ctg568.18196.c.12	(c)12	MiV1ctg568	18196	18207	Y
MiV1ctg568.37927.c.12	(c)12	MiV1ctg568	37927	37938	Y
MiV1ctg569.37790.c.12	(c)12	MiV1ctg569	37790	37801	Y
MiV1ctg573.35014.c.12	(c)12	MiV1ctg573	35014	35025	Y
MiV1ctg575.10581.c.12	(c)12	MiV1ctg575	10581	10592	N
MiV1ctg575.41191.c.12	(c)12	MiV1ctg575	41191	41202	Y
MiV1ctg577.19186.c.12	(c)12	MiV1ctg577	19186	19197	Y
MiV1ctg579.3938.c.12	(c)12	MiV1ctg579	3938	3949	Y
MiV1ctg585.3983.c.12	(c)12	MiV1ctg585	3983	3994	Y
MiV1ctg6.134084.c.12	(c)12	MiV1ctg6	134084	134095	Y
MiV1ctg6.181844.c.12	(c)12	MiV1ctg6	181844	181855	Y
MiV1ctg6.58946.c.12	(c)12	MiV1ctg6	58946	58957	Y
MiV1ctg609.36573.c.12	(c)12	MiV1ctg609	36573	36584	Y
MiV1ctg63.11610.c.12	(c)12	MiV1ctg63	11610	11621	Y
MiV1ctg63.49906.c.12	(c)12	MiV1ctg63	49906	49917	Y
MiV1ctg64.104575.c.12	(c)12	MiV1ctg64	104575	104586	Y
MiV1ctg64.119938.c.12	(c)12	MiV1ctg64	119938	119949	Y
MiV1ctg64.127033.c.12	(c)12	MiV1ctg64	127033	127044	Y
MiV1ctg64.88977.c.12	(c)12	MiV1ctg64	88977	88988	Y
MiV1ctg642.32784.c.12	(c)12	MiV1ctg642	32784	32795	Y
MiV1ctg65.116613.c.12	(c)12	MiV1ctg65	116613	116624	Y
MiV1ctg65.149736.c.12	(c)12	MiV1ctg65	149736	149747	Y
MiV1ctg65.7619.c.12	(c)12	MiV1ctg65	7619	7630	Y
MiV1ctg657.4781.c.12	(c)12	MiV1ctg657	4781	4792	Y
MiV1ctg66.69116.c.12	(c)12	MiV1ctg66	69116	69127	Y
MiV1ctg664.5662.c.12	(c)12	MiV1ctg664	5662	5673	N
MiV1ctg667.10289.c.12	(c)12	MiV1ctg667	10289	10300	Y
MiV1ctg672.24683.c.12	(c)12	MiV1ctg672	24683	24694	Y
MiV1ctg676.30268.c.12	(c)12	MiV1ctg676	30268	30279	Y
MiV1ctg688.12029.c.12	(c)12	MiV1ctg688	12029	12040	Y
MiV1ctg692.34742.c.12	(c)12	MiV1ctg692	34742	34753	Y
MiV1ctg7.126945.c.12	(c)12	MiV1ctg7	126945	126956	Y
MiV1ctg700.17634.c.12	(c)12	MiV1ctg700	17634	17645	Y
MiV1ctg707.31094.c.12	(c)12	MiV1ctg707	31094	31105	Y
MiV1ctg72.153223.c.12	(c)12	MiV1ctg72	153223	153234	Y
MiV1ctg73.121747.c.12	(c)12	MiV1ctg73	121747	121758	Y
MiV1ctg73.6933.c.12	(c)12	MiV1ctg73	6933	6944	Y
MiV1ctg734.30691.c.12	(c)12	MiV1ctg734	30691	30702	Y
MiV1ctg739.16734.c.12	(c)12	MiV1ctg739	16734	16745	Y
MiV1ctg750.23514.c.12	(c)12	MiV1ctg750	23514	23525	Y
MiV1ctg751.23787.c.12	(c)12	MiV1ctg751	23787	23798	Y
MiV1ctg76.109998.c.12	(c)12	MiV1ctg76	109998	110009	Y
MiV1ctg76.48379.c.12	(c)12	MiV1ctg76	48379	48390	Y
MiV1ctg76.73568.c.12	(c)12	MiV1ctg76	73568	73579	Y
MiV1ctg762.2808.c.12	(c)12	MiV1ctg762	2808	2819	Y
MiV1ctg766.13378.c.12	(c)12	MiV1ctg766	13378	13389	Y
MiV1ctg77.102524.c.12	(c)12	MiV1ctg77	102524	102535	Y
MiV1ctg771.5914.c.12	(c)12	MiV1ctg771	5914	5925	Y
MiV1ctg779.20984.c.12	(c)12	MiV1ctg779	20984	20995	Y
MiV1ctg799.13244.c.12	(c)12	MiV1ctg799	13244	13255	Y
MiV1ctg8.130325.c.12	(c)12	MiV1ctg8	130325	130336	Y
MiV1ctg81.40352.c.12	(c)12	MiV1ctg81	40352	40363	Y
MiV1ctg81.66129.c.12	(c)12	MiV1ctg81	66129	66140	Y
MiV1ctg818.4362.c.12	(c)12	MiV1ctg818	4362	4373	Y
MiV1ctg849.523.c.12	(c)12	MiV1ctg849	523	534	Y
MiV1ctg85.134242.c.12	(c)12	MiV1ctg85	134242	134253	Y
MiV1ctg861.9541.c.12	(c)12	MiV1ctg861	9541	9552	Y
MiV1ctg869.13297.c.12	(c)12	MiV1ctg869	13297	13308	Y
MiV1ctg876.23644.c.12	(c)12	MiV1ctg876	23644	23655	Y
MiV1ctg88.120202.c.12	(c)12	MiV1ctg88	120202	120213	Y
MiV1ctg88.121483.c.12	(c)12	MiV1ctg88	121483	121494	Y
MiV1ctg888.9199.c.12	(c)12	MiV1ctg888	9199	9210	Y
MiV1ctg925.29048.c.12	(c)12	MiV1ctg925	29048	29059	Y
MiV1ctg93.87862.c.12	(c)12	MiV1ctg93	87862	87873	Y
MiV1ctg936.5535.c.12	(c)12	MiV1ctg936	5535	5546	Y
MiV1ctg96.15632.c.12	(c)12	MiV1ctg96	15632	15643	Y
MiV1ctg960.5203.c.12	(c)12	MiV1ctg960	5203	5214	Y
MiV1ctg977.16110.c.12	(c)12	MiV1ctg977	16110	16121	Y
MiV1ctg988.18281.c.12	(c)12	MiV1ctg988	18281	18292	Y
MiV1ctg99.9443.c.12	(c)12	MiV1ctg99	9443	9454	Y
MiV1ctg998.17091.c.12	(c)12	MiV1ctg998	17091	17102	Y
MiV1ctg0.103918.c.13	(c)13	MiV1ctg0	103918	103930	Y
MiV1ctg0.227032.c.13	(c)13	MiV1ctg0	227032	227044	Y
MiV1ctg0.370375.c.13	(c)13	MiV1ctg0	370375	370387	Y
MiV1ctg1.309728.c.13	(c)13	MiV1ctg1	309728	309740	Y
MiV1ctg10.236309.c.13	(c)13	MiV1ctg10	236309	236321	Y
MiV1ctg10.6773.c.13	(c)13	MiV1ctg10	6773	6785	Y
MiV1ctg1012.2778.c.13	(c)13	MiV1ctg1012	2778	2790	Y
MiV1ctg102.53567.c.13	(c)13	MiV1ctg102	53567	53579	Y
MiV1ctg1090.15288.c.13	(c)13	MiV1ctg1090	15288	15300	Y
MiV1ctg11.166404.c.13	(c)13	MiV1ctg11	166404	166416	Y
MiV1ctg113.24018.c.13	(c)13	MiV1ctg113	24018	24030	Y
MiV1ctg1146.2163.c.13	(c)13	MiV1ctg1146	2163	2175	Y
MiV1ctg1165.6231.c.13	(c)13	MiV1ctg1165	6231	6243	Y
MiV1ctg117.95215.c.13	(c)13	MiV1ctg117	95215	95227	Y
MiV1ctg1177.4799.c.13	(c)13	MiV1ctg1177	4799	4811	Y
MiV1ctg1186.15499.c.13	(c)13	MiV1ctg1186	15499	15511	Y
MiV1ctg119.39916.c.13	(c)13	MiV1ctg119	39916	39928	Y
MiV1ctg121.88667.c.13	(c)13	MiV1ctg121	88667	88679	Y
MiV1ctg1248.10901.c.13	(c)13	MiV1ctg1248	10901	10913	Y
MiV1ctg1249.2351.c.13	(c)13	MiV1ctg1249	2351	2363	Y
MiV1ctg1253.1641.c.13	(c)13	MiV1ctg1253	1641	1653	Y
MiV1ctg1294.11490.c.13	(c)13	MiV1ctg1294	11490	11502	Y
MiV1ctg1298.7253.c.13	(c)13	MiV1ctg1298	7253	7265	N
MiV1ctg13.3331.c.13	(c)13	MiV1ctg13	3331	3343	Y
MiV1ctg1345.9321.c.13	(c)13	MiV1ctg1345	9321	9333	Y
MiV1ctg136.17022.c.13	(c)13	MiV1ctg136	17022	17034	Y
MiV1ctg136.98293.c.13	(c)13	MiV1ctg136	98293	98305	Y
MiV1ctg138.56338.c.13	(c)13	MiV1ctg138	56338	56350	Y
MiV1ctg139.50355.c.13	(c)13	MiV1ctg139	50355	50367	Y
MiV1ctg14.119110.c.13	(c)13	MiV1ctg14	119110	119122	Y
MiV1ctg1402.9075.c.13	(c)13	MiV1ctg1402	9075	9087	Y
MiV1ctg1404.12324.c.13	(c)13	MiV1ctg1404	12324	12336	Y
MiV1ctg141.17625.c.13	(c)13	MiV1ctg141	17625	17637	Y
MiV1ctg1425.5886.c.13	(c)13	MiV1ctg1425	5886	5898	Y
MiV1ctg143.77303.c.13	(c)13	MiV1ctg143	77303	77315	Y
MiV1ctg145.68445.c.13	(c)13	MiV1ctg145	68445	68457	Y
MiV1ctg146.20585.c.13	(c)13	MiV1ctg146	20585	20597	Y
MiV1ctg150.68906.c.13	(c)13	MiV1ctg150	68906	68918	Y
MiV1ctg151.6969.c.13	(c)13	MiV1ctg151	6969	6981	N
MiV1ctg1527.3986.c.13	(c)13	MiV1ctg1527	3986	3998	Y
MiV1ctg16.152544.c.13	(c)13	MiV1ctg16	152544	152556	Y
MiV1ctg16.162039.c.13	(c)13	MiV1ctg16	162039	162051	Y
MiV1ctg161.26923.c.13	(c)13	MiV1ctg161	26923	26935	Y
MiV1ctg162.42258.c.13	(c)13	MiV1ctg162	42258	42270	Y
MiV1ctg165.57667.c.13	(c)13	MiV1ctg165	57667	57679	Y
MiV1ctg168.24926.c.13	(c)13	MiV1ctg168	24926	24938	N
MiV1ctg17.81160.c.13	(c)13	MiV1ctg17	81160	81172	N
MiV1ctg171.72345.c.13	(c)13	MiV1ctg171	72345	72357	Y
MiV1ctg175.103156.c.13	(c)13	MiV1ctg175	103156	103168	N
MiV1ctg178.55540.c.13	(c)13	MiV1ctg178	55540	55552	Y
MiV1ctg185.50043.c.13	(c)13	MiV1ctg185	50043	50055	Y
MiV1ctg185.93679.c.13	(c)13	MiV1ctg185	93679	93691	Y
MiV1ctg197.2606.c.13	(c)13	MiV1ctg197	2606	2618	Y
MiV1ctg1973.1.c.13	(c)13	MiV1ctg1973	1	13	N
MiV1ctg1973.52.c.13	(c)13	MiV1ctg1973	52	64	Y
MiV1ctg2.6668.c.13	(c)13	MiV1ctg2	6668	6680	Y
MiV1ctg20.205126.c.13	(c)13	MiV1ctg20	205126	205138	Y
MiV1ctg200.58187.c.13	(c)13	MiV1ctg200	58187	58199	Y
MiV1ctg202.33106.c.13	(c)13	MiV1ctg202	33106	33118	Y
MiV1ctg206.12821.c.13	(c)13	MiV1ctg206	12821	12833	Y
MiV1ctg209.79209.c.13	(c)13	MiV1ctg209	79209	79221	Y
MiV1ctg211.23588.c.13	(c)13	MiV1ctg211	23588	23600	Y
MiV1ctg212.12841.c.13	(c)13	MiV1ctg212	12841	12853	Y
MiV1ctg213.24994.c.13	(c)13	MiV1ctg213	24994	25006	Y
MiV1ctg216.39488.c.13	(c)13	MiV1ctg216	39488	39500	Y
MiV1ctg225.19649.c.13	(c)13	MiV1ctg225	19649	19661	Y
MiV1ctg226.44189.c.13	(c)13	MiV1ctg226	44189	44201	Y
MiV1ctg23.140061.c.13	(c)13	MiV1ctg23	140061	140073	Y
MiV1ctg23.141372.c.13	(c)13	MiV1ctg23	141372	141384	Y
MiV1ctg2386.2761.c.13	(c)13	MiV1ctg2386	2761	2773	Y
MiV1ctg24.180842.c.13	(c)13	MiV1ctg24	180842	180854	Y
MiV1ctg2426.1254.c.13	(c)13	MiV1ctg2426	1254	1266	Y
MiV1ctg2459.1445.c.13	(c)13	MiV1ctg2459	1445	1457	Y
MiV1ctg246.45279.c.13	(c)13	MiV1ctg246	45279	45291	Y
MiV1ctg247.38044.c.13	(c)13	MiV1ctg247	38044	38056	Y
MiV1ctg249.25139.c.13	(c)13	MiV1ctg249	25139	25151	Y
MiV1ctg254.1039.c.13	(c)13	MiV1ctg254	1039	1051	Y
MiV1ctg2580.3.c.13	(c)13	MiV1ctg2580	3	15	N
MiV1ctg26.137807.c.13	(c)13	MiV1ctg26	137807	137819	Y
MiV1ctg2656.1442.c.13	(c)13	MiV1ctg2656	1442	1454	Y
MiV1ctg2713.1509.c.13	(c)13	MiV1ctg2713	1509	1521	Y
MiV1ctg275.534.c.13	(c)13	MiV1ctg275	534	546	Y
MiV1ctg28.70033.c.13	(c)13	MiV1ctg28	70033	70045	Y
MiV1ctg282.1800.c.13	(c)13	MiV1ctg282	1800	1812	Y
MiV1ctg283.23863.c.13	(c)13	MiV1ctg283	23863	23875	Y
MiV1ctg286.74402.c.13	(c)13	MiV1ctg286	74402	74414	Y
MiV1ctg2877.841.c.13	(c)13	MiV1ctg2877	841	853	Y
MiV1ctg291.56698.c.13	(c)13	MiV1ctg291	56698	56710	Y
MiV1ctg292.37911.c.13	(c)13	MiV1ctg292	37911	37923	Y
MiV1ctg297.55663.c.13	(c)13	MiV1ctg297	55663	55675	Y
MiV1ctg3.207171.c.13	(c)13	MiV1ctg3	207171	207183	Y
MiV1ctg3.271420.c.13	(c)13	MiV1ctg3	271420	271432	Y
MiV1ctg30.13249.c.13	(c)13	MiV1ctg30	13249	13261	N
MiV1ctg303.16065.c.13	(c)13	MiV1ctg303	16065	16077	Y
MiV1ctg305.48959.c.13	(c)13	MiV1ctg305	48959	48971	Y
MiV1ctg308.15399.c.13	(c)13	MiV1ctg308	15399	15411	Y
MiV1ctg308.35491.c.13	(c)13	MiV1ctg308	35491	35503	Y
MiV1ctg310.13709.c.13	(c)13	MiV1ctg310	13709	13721	Y
MiV1ctg313.51879.c.13	(c)13	MiV1ctg313	51879	51891	Y
MiV1ctg316.11456.c.13	(c)13	MiV1ctg316	11456	11468	Y
MiV1ctg32.127200.c.13	(c)13	MiV1ctg32	127200	127212	Y
MiV1ctg33.170601.c.13	(c)13	MiV1ctg33	170601	170613	N
MiV1ctg336.34164.c.13	(c)13	MiV1ctg336	34164	34176	Y
MiV1ctg34.6217.c.13	(c)13	MiV1ctg34	6217	6229	Y
MiV1ctg355.39806.c.13	(c)13	MiV1ctg355	39806	39818	Y
MiV1ctg356.6393.c.13	(c)13	MiV1ctg356	6393	6405	Y
MiV1ctg356.68683.c.13	(c)13	MiV1ctg356	68683	68695	Y
MiV1ctg358.25492.c.13	(c)13	MiV1ctg358	25492	25504	Y
MiV1ctg361.1.c.13	(c)13	MiV1ctg361	1	13	N
MiV1ctg365.60766.c.13	(c)13	MiV1ctg365	60766	60778	N
MiV1ctg37.126910.c.13	(c)13	MiV1ctg37	126910	126922	Y
MiV1ctg38.165843.c.13	(c)13	MiV1ctg38	165843	165855	Y
MiV1ctg38.97054.c.13	(c)13	MiV1ctg38	97054	97066	Y
MiV1ctg381.15454.c.13	(c)13	MiV1ctg381	15454	15466	Y
MiV1ctg386.35654.c.13	(c)13	MiV1ctg386	35654	35666	Y
MiV1ctg39.119403.c.13	(c)13	MiV1ctg39	119403	119415	Y
MiV1ctg398.41146.c.13	(c)13	MiV1ctg398	41146	41158	Y
MiV1ctg411.37164.c.13	(c)13	MiV1ctg411	37164	37176	Y
MiV1ctg415.45251.c.13	(c)13	MiV1ctg415	45251	45263	Y
MiV1ctg430.18410.c.13	(c)13	MiV1ctg430	18410	18422	Y
MiV1ctg432.26708.c.13	(c)13	MiV1ctg432	26708	26720	Y
MiV1ctg437.53717.c.13	(c)13	MiV1ctg437	53717	53729	Y
MiV1ctg439.7490.c.13	(c)13	MiV1ctg439	7490	7502	Y
MiV1ctg449.50349.c.13	(c)13	MiV1ctg449	50349	50361	Y
MiV1ctg452.43292.c.13	(c)13	MiV1ctg452	43292	43304	Y
MiV1ctg489.10144.c.13	(c)13	MiV1ctg489	10144	10156	Y
MiV1ctg489.14735.c.13	(c)13	MiV1ctg489	14735	14747	Y
MiV1ctg49.107143.c.13	(c)13	MiV1ctg49	107143	107155	Y
MiV1ctg496.19376.c.13	(c)13	MiV1ctg496	19376	19388	Y
MiV1ctg496.45866.c.13	(c)13	MiV1ctg496	45866	45878	Y
MiV1ctg50.100432.c.13	(c)13	MiV1ctg50	100432	100444	Y
MiV1ctg50.34014.c.13	(c)13	MiV1ctg50	34014	34026	Y
MiV1ctg500.5912.c.13	(c)13	MiV1ctg500	5912	5924	Y
MiV1ctg501.13098.c.13	(c)13	MiV1ctg501	13098	13110	Y
MiV1ctg52.130693.c.13	(c)13	MiV1ctg52	130693	130705	Y
MiV1ctg52.25337.c.13	(c)13	MiV1ctg52	25337	25349	Y
MiV1ctg52.28537.c.13	(c)13	MiV1ctg52	28537	28549	Y
MiV1ctg539.23285.c.13	(c)13	MiV1ctg539	23285	23297	Y
MiV1ctg54.51600.c.13	(c)13	MiV1ctg54	51600	51612	Y
MiV1ctg548.52011.c.13	(c)13	MiV1ctg548	52011	52023	Y
MiV1ctg55.73450.c.13	(c)13	MiV1ctg55	73450	73462	Y
MiV1ctg56.76058.c.13	(c)13	MiV1ctg56	76058	76070	Y
MiV1ctg561.26386.c.13	(c)13	MiV1ctg561	26386	26398	Y
MiV1ctg563.20218.c.13	(c)13	MiV1ctg563	20218	20230	Y
MiV1ctg567.5447.c.13	(c)13	MiV1ctg567	5447	5459	Y
MiV1ctg57.31509.c.13	(c)13	MiV1ctg57	31509	31521	Y
MiV1ctg576.3913.c.13	(c)13	MiV1ctg576	3913	3925	Y
MiV1ctg58.116212.c.13	(c)13	MiV1ctg58	116212	116224	Y
MiV1ctg582.35083.c.13	(c)13	MiV1ctg582	35083	35095	Y
MiV1ctg587.7931.c.13	(c)13	MiV1ctg587	7931	7943	Y
MiV1ctg594.5288.c.13	(c)13	MiV1ctg594	5288	5300	Y
MiV1ctg604.9573.c.13	(c)13	MiV1ctg604	9573	9585	Y
MiV1ctg606.10701.c.13	(c)13	MiV1ctg606	10701	10713	Y
MiV1ctg63.153428.c.13	(c)13	MiV1ctg63	153428	153440	Y
MiV1ctg63.20624.c.13	(c)13	MiV1ctg63	20624	20636	Y
MiV1ctg637.17633.c.13	(c)13	MiV1ctg637	17633	17645	Y
MiV1ctg641.35717.c.13	(c)13	MiV1ctg641	35717	35729	Y
MiV1ctg646.35054.c.13	(c)13	MiV1ctg646	35054	35066	Y
MiV1ctg65.19160.c.13	(c)13	MiV1ctg65	19160	19172	Y
MiV1ctg651.32641.c.13	(c)13	MiV1ctg651	32641	32653	Y
MiV1ctg657.16949.c.13	(c)13	MiV1ctg657	16949	16961	Y
MiV1ctg67.114018.c.13	(c)13	MiV1ctg67	114018	114030	Y
MiV1ctg688.4787.c.13	(c)13	MiV1ctg688	4787	4799	Y
MiV1ctg692.33019.c.13	(c)13	MiV1ctg692	33019	33031	Y
MiV1ctg695.27073.c.13	(c)13	MiV1ctg695	27073	27085	Y
MiV1ctg7.250146.c.13	(c)13	MiV1ctg7	250146	250158	Y
MiV1ctg7.76428.c.13	(c)13	MiV1ctg7	76428	76440	N
MiV1ctg700.15961.c.13	(c)13	MiV1ctg700	15961	15973	Y
MiV1ctg71.89685.c.13	(c)13	MiV1ctg71	89685	89697	Y
MiV1ctg713.10117.c.13	(c)13	MiV1ctg713	10117	10129	Y
MiV1ctg72.45414.c.13	(c)13	MiV1ctg72	45414	45426	Y
MiV1ctg721.22592.c.13	(c)13	MiV1ctg721	22592	22604	Y
MiV1ctg73.30446.c.13	(c)13	MiV1ctg73	30446	30458	Y
MiV1ctg73.8087.c.13	(c)13	MiV1ctg73	8087	8099	Y
MiV1ctg736.5698.c.13	(c)13	MiV1ctg736	5698	5710	N
MiV1ctg738.6355.c.13	(c)13	MiV1ctg738	6355	6367	Y
MiV1ctg784.10728.c.13	(c)13	MiV1ctg784	10728	10740	Y
MiV1ctg794.26550.c.13	(c)13	MiV1ctg794	26550	26562	Y
MiV1ctg799.13659.c.13	(c)13	MiV1ctg799	13659	13671	Y
MiV1ctg8.130358.c.13	(c)13	MiV1ctg8	130358	130370	Y
MiV1ctg8.140223.c.13	(c)13	MiV1ctg8	140223	140235	Y
MiV1ctg8.148308.c.13	(c)13	MiV1ctg8	148308	148320	Y
MiV1ctg83.21383.c.13	(c)13	MiV1ctg83	21383	21395	Y
MiV1ctg831.59.c.13	(c)13	MiV1ctg831	59	71	N
MiV1ctg838.28314.c.13	(c)13	MiV1ctg838	28314	28326	Y
MiV1ctg84.42442.c.13	(c)13	MiV1ctg84	42442	42454	Y
MiV1ctg854.6352.c.13	(c)13	MiV1ctg854	6352	6364	Y
MiV1ctg857.18650.c.13	(c)13	MiV1ctg857	18650	18662	Y
MiV1ctg86.51908.c.13	(c)13	MiV1ctg86	51908	51920	Y
MiV1ctg872.10971.c.13	(c)13	MiV1ctg872	10971	10983	Y
MiV1ctg874.12877.c.13	(c)13	MiV1ctg874	12877	12889	Y
MiV1ctg88.69337.c.13	(c)13	MiV1ctg88	69337	69349	Y
MiV1ctg885.4527.c.13	(c)13	MiV1ctg885	4527	4539	Y
MiV1ctg89.123727.c.13	(c)13	MiV1ctg89	123727	123739	Y
MiV1ctg89.35744.c.13	(c)13	MiV1ctg89	35744	35756	Y
MiV1ctg89.63623.c.13	(c)13	MiV1ctg89	63623	63635	Y
MiV1ctg913.19151.c.13	(c)13	MiV1ctg913	19151	19163	Y
MiV1ctg920.22286.c.13	(c)13	MiV1ctg920	22286	22298	Y
MiV1ctg927.4494.c.13	(c)13	MiV1ctg927	4494	4506	Y
MiV1ctg929.12683.c.13	(c)13	MiV1ctg929	12683	12695	Y
MiV1ctg93.41177.c.13	(c)13	MiV1ctg93	41177	41189	Y
MiV1ctg95.99539.c.13	(c)13	MiV1ctg95	99539	99551	Y
MiV1ctg963.9645.c.13	(c)13	MiV1ctg963	9645	9657	Y
MiV1ctg979.14239.c.13	(c)13	MiV1ctg979	14239	14251	Y
MiV1ctg996.13200.c.13	(c)13	MiV1ctg996	13200	13212	Y
MiV1ctg0.227895.c.14	(c)14	MiV1ctg0	227895	227908	Y
MiV1ctg101.72124.c.14	(c)14	MiV1ctg101	72124	72137	Y
MiV1ctg101.93894.c.14	(c)14	MiV1ctg101	93894	93907	Y
MiV1ctg1020.66.c.14	(c)14	MiV1ctg1020	66	79	Y
MiV1ctg1026.3819.c.14	(c)14	MiV1ctg1026	3819	3832	Y
MiV1ctg103.43539.c.14	(c)14	MiV1ctg103	43539	43552	Y
MiV1ctg1042.20555.c.14	(c)14	MiV1ctg1042	20555	20568	Y
MiV1ctg1049.3981.c.14	(c)14	MiV1ctg1049	3981	3994	Y
MiV1ctg1078.17157.c.14	(c)14	MiV1ctg1078	17157	17170	Y
MiV1ctg108.17721.c.14	(c)14	MiV1ctg108	17721	17734	Y
MiV1ctg1100.12627.c.14	(c)14	MiV1ctg1100	12627	12640	Y
MiV1ctg121.53320.c.14	(c)14	MiV1ctg121	53320	53333	Y
MiV1ctg124.34046.c.14	(c)14	MiV1ctg124	34046	34059	Y
MiV1ctg126.59451.c.14	(c)14	MiV1ctg126	59451	59464	Y
MiV1ctg1362.1120.c.14	(c)14	MiV1ctg1362	1120	1133	Y
MiV1ctg140.93917.c.14	(c)14	MiV1ctg140	93917	93930	Y
MiV1ctg148.61854.c.14	(c)14	MiV1ctg148	61854	61867	Y
MiV1ctg1513.2327.c.14	(c)14	MiV1ctg1513	2327	2340	Y
MiV1ctg158.23872.c.14	(c)14	MiV1ctg158	23872	23885	Y
MiV1ctg161.14388.c.14	(c)14	MiV1ctg161	14388	14401	Y
MiV1ctg1648.3835.c.14	(c)14	MiV1ctg1648	3835	3848	Y
MiV1ctg165.68239.c.14	(c)14	MiV1ctg165	68239	68252	Y
MiV1ctg166.84061.c.14	(c)14	MiV1ctg166	84061	84074	Y
MiV1ctg169.69173.c.14	(c)14	MiV1ctg169	69173	69186	Y
MiV1ctg1717.8715.c.14	(c)14	MiV1ctg1717	8715	8728	Y
MiV1ctg174.16622.c.14	(c)14	MiV1ctg174	16622	16635	Y
MiV1ctg177.48995.c.14	(c)14	MiV1ctg177	48995	49008	Y
MiV1ctg179.71199.c.14	(c)14	MiV1ctg179	71199	71212	Y
MiV1ctg180.42294.c.14	(c)14	MiV1ctg180	42294	42307	Y
MiV1ctg1842.4534.c.14	(c)14	MiV1ctg1842	4534	4547	Y
MiV1ctg2.244748.c.14	(c)14	MiV1ctg2	244748	244761	Y
MiV1ctg20.27445.c.14	(c)14	MiV1ctg20	27445	27458	Y
MiV1ctg202.36415.c.14	(c)14	MiV1ctg202	36415	36428	Y
MiV1ctg204.31214.c.14	(c)14	MiV1ctg204	31214	31227	Y
MiV1ctg208.2348.c.14	(c)14	MiV1ctg208	2348	2361	Y
MiV1ctg2119.5984.c.14	(c)14	MiV1ctg2119	5984	5997	Y
MiV1ctg214.32633.c.14	(c)14	MiV1ctg214	32633	32646	Y
MiV1ctg222.70779.c.14	(c)14	MiV1ctg222	70779	70792	Y
MiV1ctg224.62827.c.14	(c)14	MiV1ctg224	62827	62840	Y
MiV1ctg2289.1179.c.14	(c)14	MiV1ctg2289	1179	1192	Y
MiV1ctg23.127300.c.14	(c)14	MiV1ctg23	127300	127313	Y
MiV1ctg23.65881.c.14	(c)14	MiV1ctg23	65881	65894	Y
MiV1ctg23.83882.c.14	(c)14	MiV1ctg23	83882	83895	Y
MiV1ctg237.30844.c.14	(c)14	MiV1ctg237	30844	30857	Y
MiV1ctg238.41150.c.14	(c)14	MiV1ctg238	41150	41163	Y
MiV1ctg242.13432.c.14	(c)14	MiV1ctg242	13432	13445	N
MiV1ctg251.53159.c.14	(c)14	MiV1ctg251	53159	53172	Y
MiV1ctg252.26658.c.14	(c)14	MiV1ctg252	26658	26671	Y
MiV1ctg286.29282.c.14	(c)14	MiV1ctg286	29282	29295	Y
MiV1ctg2926.1583.c.14	(c)14	MiV1ctg2926	1583	1596	Y
MiV1ctg308.66131.c.14	(c)14	MiV1ctg308	66131	66144	Y
MiV1ctg31.193806.c.14	(c)14	MiV1ctg31	193806	193819	Y
MiV1ctg31.22146.c.14	(c)14	MiV1ctg31	22146	22159	Y
MiV1ctg334.4678.c.14	(c)14	MiV1ctg334	4678	4691	Y
MiV1ctg34.155355.c.14	(c)14	MiV1ctg34	155355	155368	Y
MiV1ctg342.44482.c.14	(c)14	MiV1ctg342	44482	44495	Y
MiV1ctg353.4531.c.14	(c)14	MiV1ctg353	4531	4544	Y
MiV1ctg366.6965.c.14	(c)14	MiV1ctg366	6965	6978	Y
MiV1ctg38.152509.c.14	(c)14	MiV1ctg38	152509	152522	Y
MiV1ctg4.159593.c.14	(c)14	MiV1ctg4	159593	159606	Y
MiV1ctg404.30620.c.14	(c)14	MiV1ctg404	30620	30633	Y
MiV1ctg405.15544.c.14	(c)14	MiV1ctg405	15544	15557	Y
MiV1ctg41.72313.c.14	(c)14	MiV1ctg41	72313	72326	Y
MiV1ctg424.34617.c.14	(c)14	MiV1ctg424	34617	34630	Y
MiV1ctg432.26731.c.14	(c)14	MiV1ctg432	26731	26744	Y
MiV1ctg436.3105.c.14	(c)14	MiV1ctg436	3105	3118	Y
MiV1ctg445.45636.c.14	(c)14	MiV1ctg445	45636	45649	Y
MiV1ctg48.155577.c.14	(c)14	MiV1ctg48	155577	155590	Y
MiV1ctg491.3655.c.14	(c)14	MiV1ctg491	3655	3668	Y
MiV1ctg5.160034.c.14	(c)14	MiV1ctg5	160034	160047	Y
MiV1ctg50.23850.c.14	(c)14	MiV1ctg50	23850	23863	Y
MiV1ctg50.55136.c.14	(c)14	MiV1ctg50	55136	55149	Y
MiV1ctg51.29488.c.14	(c)14	MiV1ctg51	29488	29501	Y
MiV1ctg51.36134.c.14	(c)14	MiV1ctg51	36134	36147	Y
MiV1ctg523.2587.c.14	(c)14	MiV1ctg523	2587	2600	Y
MiV1ctg54.70745.c.14	(c)14	MiV1ctg54	70745	70758	Y
MiV1ctg551.8930.c.14	(c)14	MiV1ctg551	8930	8943	Y
MiV1ctg584.40279.c.14	(c)14	MiV1ctg584	40279	40292	Y
MiV1ctg595.22450.c.14	(c)14	MiV1ctg595	22450	22463	Y
MiV1ctg60.150389.c.14	(c)14	MiV1ctg60	150389	150402	Y
MiV1ctg602.25508.c.14	(c)14	MiV1ctg602	25508	25521	Y
MiV1ctg624.12553.c.14	(c)14	MiV1ctg624	12553	12566	Y
MiV1ctg627.8799.c.14	(c)14	MiV1ctg627	8799	8812	Y
MiV1ctg63.136800.c.14	(c)14	MiV1ctg63	136800	136813	Y
MiV1ctg651.37045.c.14	(c)14	MiV1ctg651	37045	37058	Y
MiV1ctg652.37793.c.14	(c)14	MiV1ctg652	37793	37806	Y
MiV1ctg66.108702.c.14	(c)14	MiV1ctg66	108702	108715	Y
MiV1ctg668.3248.c.14	(c)14	MiV1ctg668	3248	3261	Y
MiV1ctg67.81530.c.14	(c)14	MiV1ctg67	81530	81543	Y
MiV1ctg701.5319.c.14	(c)14	MiV1ctg701	5319	5332	Y
MiV1ctg724.2548.c.14	(c)14	MiV1ctg724	2548	2561	Y
MiV1ctg756.3036.c.14	(c)14	MiV1ctg756	3036	3049	Y
MiV1ctg765.22182.c.14	(c)14	MiV1ctg765	22182	22195	Y
MiV1ctg78.94292.c.14	(c)14	MiV1ctg78	94292	94305	Y
MiV1ctg820.21073.c.14	(c)14	MiV1ctg820	21073	21086	Y
MiV1ctg83.136833.c.14	(c)14	MiV1ctg83	136833	136846	Y
MiV1ctg84.34120.c.14	(c)14	MiV1ctg84	34120	34133	Y
MiV1ctg853.18261.c.14	(c)14	MiV1ctg853	18261	18274	Y
MiV1ctg865.23476.c.14	(c)14	MiV1ctg865	23476	23489	Y
MiV1ctg893.10747.c.14	(c)14	MiV1ctg893	10747	10760	Y
MiV1ctg979.15023.c.14	(c)14	MiV1ctg979	15023	15036	Y
MiV1ctg979.25028.c.14	(c)14	MiV1ctg979	25028	25041	Y
MiV1ctg98.31389.c.14	(c)14	MiV1ctg98	31389	31402	Y
MiV1ctg0.366326.c.15	(c)15	MiV1ctg0	366326	366340	Y
MiV1ctg10.60336.c.15	(c)15	MiV1ctg10	60336	60350	Y
MiV1ctg10.72390.c.15	(c)15	MiV1ctg10	72390	72404	Y
MiV1ctg101.87123.c.15	(c)15	MiV1ctg101	87123	87137	Y
MiV1ctg1016.15751.c.15	(c)15	MiV1ctg1016	15751	15765	Y
MiV1ctg102.4501.c.15	(c)15	MiV1ctg102	4501	4515	Y
MiV1ctg102.98182.c.15	(c)15	MiV1ctg102	98182	98196	Y
MiV1ctg11.52968.c.15	(c)15	MiV1ctg11	52968	52982	Y
MiV1ctg1106.8489.c.15	(c)15	MiV1ctg1106	8489	8503	Y
MiV1ctg1130.5333.c.15	(c)15	MiV1ctg1130	5333	5347	Y
MiV1ctg119.92351.c.15	(c)15	MiV1ctg119	92351	92365	Y
MiV1ctg122.77542.c.15	(c)15	MiV1ctg122	77542	77556	Y
MiV1ctg1326.6848.c.15	(c)15	MiV1ctg1326	6848	6862	Y
MiV1ctg134.6383.c.15	(c)15	MiV1ctg134	6383	6397	Y
MiV1ctg1341.15340.c.15	(c)15	MiV1ctg1341	15340	15354	Y
MiV1ctg135.24125.c.15	(c)15	MiV1ctg135	24125	24139	Y
MiV1ctg1368.6664.c.15	(c)15	MiV1ctg1368	6664	6678	N
MiV1ctg139.93357.c.15	(c)15	MiV1ctg139	93357	93371	Y
MiV1ctg1497.14856.c.15	(c)15	MiV1ctg1497	14856	14870	Y
MiV1ctg150.68938.c.15	(c)15	MiV1ctg150	68938	68952	Y
MiV1ctg152.96310.c.15	(c)15	MiV1ctg152	96310	96324	Y
MiV1ctg16.183655.c.15	(c)15	MiV1ctg16	183655	183669	Y
MiV1ctg163.51856.c.15	(c)15	MiV1ctg163	51856	51870	Y
MiV1ctg164.76754.c.15	(c)15	MiV1ctg164	76754	76768	Y
MiV1ctg1646.9836.c.15	(c)15	MiV1ctg1646	9836	9850	N
MiV1ctg165.43834.c.15	(c)15	MiV1ctg165	43834	43848	Y
MiV1ctg167.19532.c.15	(c)15	MiV1ctg167	19532	19546	Y
MiV1ctg17.180799.c.15	(c)15	MiV1ctg17	180799	180813	Y
MiV1ctg171.79169.c.15	(c)15	MiV1ctg171	79169	79183	Y
MiV1ctg178.96086.c.15	(c)15	MiV1ctg178	96086	96100	Y
MiV1ctg18.218888.c.15	(c)15	MiV1ctg18	218888	218902	Y
MiV1ctg182.84506.c.15	(c)15	MiV1ctg182	84506	84520	Y
MiV1ctg1830.4248.c.15	(c)15	MiV1ctg1830	4248	4262	Y
MiV1ctg1866.7180.c.15	(c)15	MiV1ctg1866	7180	7194	Y
MiV1ctg2031.6234.c.15	(c)15	MiV1ctg2031	6234	6248	Y
MiV1ctg2031.74.c.15	(c)15	MiV1ctg2031	74	88	Y
MiV1ctg206.32927.c.15	(c)15	MiV1ctg206	32927	32941	Y
MiV1ctg214.12393.c.15	(c)15	MiV1ctg214	12393	12407	Y
MiV1ctg22.28622.c.15	(c)15	MiV1ctg22	28622	28636	Y
MiV1ctg222.70095.c.15	(c)15	MiV1ctg222	70095	70109	Y
MiV1ctg2234.5431.c.15	(c)15	MiV1ctg2234	5431	5445	Y
MiV1ctg226.40351.c.15	(c)15	MiV1ctg226	40351	40365	Y
MiV1ctg23.83485.c.15	(c)15	MiV1ctg23	83485	83499	N
MiV1ctg230.59581.c.15	(c)15	MiV1ctg230	59581	59595	Y
MiV1ctg230.66841.c.15	(c)15	MiV1ctg230	66841	66855	Y
MiV1ctg2303.1821.c.15	(c)15	MiV1ctg2303	1821	1835	Y
MiV1ctg235.73253.c.15	(c)15	MiV1ctg235	73253	73267	N
MiV1ctg237.59630.c.15	(c)15	MiV1ctg237	59630	59644	Y
MiV1ctg24.24736.c.15	(c)15	MiV1ctg24	24736	24750	Y
MiV1ctg247.56630.c.15	(c)15	MiV1ctg247	56630	56644	Y
MiV1ctg249.78670.c.15	(c)15	MiV1ctg249	78670	78684	Y
MiV1ctg2556.3023.c.15	(c)15	MiV1ctg2556	3023	3037	Y
MiV1ctg256.20275.c.15	(c)15	MiV1ctg256	20275	20289	Y
MiV1ctg257.59564.c.15	(c)15	MiV1ctg257	59564	59578	Y
MiV1ctg267.24827.c.15	(c)15	MiV1ctg267	24827	24841	Y
MiV1ctg268.46552.c.15	(c)15	MiV1ctg268	46552	46566	Y
MiV1ctg272.58991.c.15	(c)15	MiV1ctg272	58991	59005	Y
MiV1ctg282.8278.c.15	(c)15	MiV1ctg282	8278	8292	Y
MiV1ctg286.29242.c.15	(c)15	MiV1ctg286	29242	29256	Y
MiV1ctg291.9567.c.15	(c)15	MiV1ctg291	9567	9581	Y
MiV1ctg3.168006.c.15	(c)15	MiV1ctg3	168006	168020	Y
MiV1ctg304.64632.c.15	(c)15	MiV1ctg304	64632	64646	Y
MiV1ctg309.8641.c.15	(c)15	MiV1ctg309	8641	8655	Y
MiV1ctg31.173291.c.15	(c)15	MiV1ctg31	173291	173305	Y
MiV1ctg312.20393.c.15	(c)15	MiV1ctg312	20393	20407	N
MiV1ctg312.20415.c.15	(c)15	MiV1ctg312	20415	20429	N
MiV1ctg326.7440.c.15	(c)15	MiV1ctg326	7440	7454	Y
MiV1ctg333.60525.c.15	(c)15	MiV1ctg333	60525	60539	Y
MiV1ctg335.35386.c.15	(c)15	MiV1ctg335	35386	35400	Y
MiV1ctg336.34148.c.15	(c)15	MiV1ctg336	34148	34162	Y
MiV1ctg338.15784.c.15	(c)15	MiV1ctg338	15784	15798	Y
MiV1ctg34.60941.c.15	(c)15	MiV1ctg34	60941	60955	Y
MiV1ctg345.3702.c.15	(c)15	MiV1ctg345	3702	3716	Y
MiV1ctg397.10992.c.15	(c)15	MiV1ctg397	10992	11006	Y
MiV1ctg400.9600.c.15	(c)15	MiV1ctg400	9600	9614	N
MiV1ctg425.11129.c.15	(c)15	MiV1ctg425	11129	11143	Y
MiV1ctg433.31086.c.15	(c)15	MiV1ctg433	31086	31100	Y
MiV1ctg433.8891.c.15	(c)15	MiV1ctg433	8891	8905	Y
MiV1ctg441.42564.c.15	(c)15	MiV1ctg441	42564	42578	Y
MiV1ctg45.169395.c.15	(c)15	MiV1ctg45	169395	169409	Y
MiV1ctg45.169514.c.15	(c)15	MiV1ctg45	169514	169528	Y
MiV1ctg476.18951.c.15	(c)15	MiV1ctg476	18951	18965	Y
MiV1ctg491.30913.c.15	(c)15	MiV1ctg491	30913	30927	Y
MiV1ctg5.186893.c.15	(c)15	MiV1ctg5	186893	186907	N
MiV1ctg505.14344.c.15	(c)15	MiV1ctg505	14344	14358	Y
MiV1ctg54.8152.c.15	(c)15	MiV1ctg54	8152	8166	Y
MiV1ctg540.11361.c.15	(c)15	MiV1ctg540	11361	11375	Y
MiV1ctg55.162323.c.15	(c)15	MiV1ctg55	162323	162337	Y
MiV1ctg55.97605.c.15	(c)15	MiV1ctg55	97605	97619	Y
MiV1ctg551.22068.c.15	(c)15	MiV1ctg551	22068	22082	Y
MiV1ctg579.19313.c.15	(c)15	MiV1ctg579	19313	19327	Y
MiV1ctg582.34842.c.15	(c)15	MiV1ctg582	34842	34856	Y
MiV1ctg59.122099.c.15	(c)15	MiV1ctg59	122099	122113	Y
MiV1ctg598.8785.c.15	(c)15	MiV1ctg598	8785	8799	Y
MiV1ctg62.144094.c.15	(c)15	MiV1ctg62	144094	144108	N
MiV1ctg641.26931.c.15	(c)15	MiV1ctg641	26931	26945	Y
MiV1ctg67.54814.c.15	(c)15	MiV1ctg67	54814	54828	Y
MiV1ctg692.34495.c.15	(c)15	MiV1ctg692	34495	34509	Y
MiV1ctg700.38889.c.15	(c)15	MiV1ctg700	38889	38903	Y
MiV1ctg703.6886.c.15	(c)15	MiV1ctg703	6886	6900	Y
MiV1ctg71.21372.c.15	(c)15	MiV1ctg71	21372	21386	Y
MiV1ctg742.4248.c.15	(c)15	MiV1ctg742	4248	4262	Y
MiV1ctg753.13256.c.15	(c)15	MiV1ctg753	13256	13270	Y
MiV1ctg76.71261.c.15	(c)15	MiV1ctg76	71261	71275	Y
MiV1ctg76.79110.c.15	(c)15	MiV1ctg76	79110	79124	Y
MiV1ctg76.83938.c.15	(c)15	MiV1ctg76	83938	83952	Y
MiV1ctg776.6230.c.15	(c)15	MiV1ctg776	6230	6244	Y
MiV1ctg778.19990.c.15	(c)15	MiV1ctg778	19990	20004	Y
MiV1ctg781.22895.c.15	(c)15	MiV1ctg781	22895	22909	Y
MiV1ctg8.159609.c.15	(c)15	MiV1ctg8	159609	159623	Y
MiV1ctg80.95718.c.15	(c)15	MiV1ctg80	95718	95732	Y
MiV1ctg859.27765.c.15	(c)15	MiV1ctg859	27765	27779	Y
MiV1ctg869.13081.c.15	(c)15	MiV1ctg869	13081	13095	Y
MiV1ctg88.12799.c.15	(c)15	MiV1ctg88	12799	12813	Y
MiV1ctg88.78995.c.15	(c)15	MiV1ctg88	78995	79009	N
MiV1ctg880.18653.c.15	(c)15	MiV1ctg880	18653	18667	N
MiV1ctg887.6789.c.15	(c)15	MiV1ctg887	6789	6803	Y
MiV1ctg936.12177.c.15	(c)15	MiV1ctg936	12177	12191	Y
MiV1ctg960.9852.c.15	(c)15	MiV1ctg960	9852	9866	Y
MiV1ctg971.9887.c.15	(c)15	MiV1ctg971	9887	9901	N
MiV1ctg0.256954.c.16	(c)16	MiV1ctg0	256954	256969	Y
MiV1ctg0.86650.c.16	(c)16	MiV1ctg0	86650	86665	Y
MiV1ctg1.196241.c.16	(c)16	MiV1ctg1	196241	196256	Y
MiV1ctg1014.17999.c.16	(c)16	MiV1ctg1014	17999	18014	N
MiV1ctg1025.21766.c.16	(c)16	MiV1ctg1025	21766	21781	Y
MiV1ctg107.87395.c.16	(c)16	MiV1ctg107	87395	87410	Y
MiV1ctg11.78715.c.16	(c)16	MiV1ctg11	78715	78730	Y
MiV1ctg1111.69.c.16	(c)16	MiV1ctg1111	69	84	Y
MiV1ctg1144.2010.c.16	(c)16	MiV1ctg1144	2010	2025	Y
MiV1ctg121.39704.c.16	(c)16	MiV1ctg121	39704	39719	Y
MiV1ctg122.24550.c.16	(c)16	MiV1ctg122	24550	24565	Y
MiV1ctg1298.7225.c.16	(c)16	MiV1ctg1298	7225	7240	N
MiV1ctg136.29429.c.16	(c)16	MiV1ctg136	29429	29444	Y
MiV1ctg137.10492.c.16	(c)16	MiV1ctg137	10492	10507	Y
MiV1ctg137.99790.c.16	(c)16	MiV1ctg137	99790	99805	N
MiV1ctg1473.1283.c.16	(c)16	MiV1ctg1473	1283	1298	Y
MiV1ctg1503.7705.c.16	(c)16	MiV1ctg1503	7705	7720	Y
MiV1ctg163.74479.c.16	(c)16	MiV1ctg163	74479	74494	Y
MiV1ctg1701.5581.c.16	(c)16	MiV1ctg1701	5581	5596	Y
MiV1ctg184.56910.c.16	(c)16	MiV1ctg184	56910	56925	Y
MiV1ctg200.83680.c.16	(c)16	MiV1ctg200	83680	83695	Y
MiV1ctg201.28816.c.16	(c)16	MiV1ctg201	28816	28831	Y
MiV1ctg202.29481.c.16	(c)16	MiV1ctg202	29481	29496	Y
MiV1ctg2036.3617.c.16	(c)16	MiV1ctg2036	3617	3632	Y
MiV1ctg227.80496.c.16	(c)16	MiV1ctg227	80496	80511	Y
MiV1ctg23.127626.c.16	(c)16	MiV1ctg23	127626	127641	Y
MiV1ctg23.74310.c.16	(c)16	MiV1ctg23	74310	74325	Y
MiV1ctg232.50702.c.16	(c)16	MiV1ctg232	50702	50717	Y
MiV1ctg241.74249.c.16	(c)16	MiV1ctg241	74249	74264	Y
MiV1ctg246.50422.c.16	(c)16	MiV1ctg246	50422	50437	Y
MiV1ctg2487.56.c.16	(c)16	MiV1ctg2487	56	71	Y
MiV1ctg255.6152.c.16	(c)16	MiV1ctg255	6152	6167	Y
MiV1ctg262.79417.c.16	(c)16	MiV1ctg262	79417	79432	Y
MiV1ctg267.23327.c.16	(c)16	MiV1ctg267	23327	23342	Y
MiV1ctg293.66170.c.16	(c)16	MiV1ctg293	66170	66185	Y
MiV1ctg305.49861.c.16	(c)16	MiV1ctg305	49861	49876	Y
MiV1ctg329.29328.c.16	(c)16	MiV1ctg329	29328	29343	Y
MiV1ctg346.27997.c.16	(c)16	MiV1ctg346	27997	28012	Y
MiV1ctg359.12206.c.16	(c)16	MiV1ctg359	12206	12221	Y
MiV1ctg368.29043.c.16	(c)16	MiV1ctg368	29043	29058	N
MiV1ctg37.37537.c.16	(c)16	MiV1ctg37	37537	37552	Y
MiV1ctg4.233213.c.16	(c)16	MiV1ctg4	233213	233228	Y
MiV1ctg406.11031.c.16	(c)16	MiV1ctg406	11031	11046	N
MiV1ctg414.27821.c.16	(c)16	MiV1ctg414	27821	27836	Y
MiV1ctg433.49851.c.16	(c)16	MiV1ctg433	49851	49866	Y
MiV1ctg44.974.c.16	(c)16	MiV1ctg44	974	989	Y
MiV1ctg443.43081.c.16	(c)16	MiV1ctg443	43081	43096	Y
MiV1ctg446.50841.c.16	(c)16	MiV1ctg446	50841	50856	Y
MiV1ctg449.24438.c.16	(c)16	MiV1ctg449	24438	24453	Y
MiV1ctg45.99842.c.16	(c)16	MiV1ctg45	99842	99857	Y
MiV1ctg47.171953.c.16	(c)16	MiV1ctg47	171953	171968	Y
MiV1ctg49.160371.c.16	(c)16	MiV1ctg49	160371	160386	Y
MiV1ctg5.147710.c.16	(c)16	MiV1ctg5	147710	147725	Y
MiV1ctg502.35025.c.16	(c)16	MiV1ctg502	35025	35040	Y
MiV1ctg51.130033.c.16	(c)16	MiV1ctg51	130033	130048	N
MiV1ctg514.19921.c.16	(c)16	MiV1ctg514	19921	19936	Y
MiV1ctg515.38296.c.16	(c)16	MiV1ctg515	38296	38311	Y
MiV1ctg525.34688.c.16	(c)16	MiV1ctg525	34688	34703	Y
MiV1ctg542.24733.c.16	(c)16	MiV1ctg542	24733	24748	Y
MiV1ctg57.116967.c.16	(c)16	MiV1ctg57	116967	116982	Y
MiV1ctg625.36579.c.16	(c)16	MiV1ctg625	36579	36594	Y
MiV1ctg63.118246.c.16	(c)16	MiV1ctg63	118246	118261	Y
MiV1ctg63.136825.c.16	(c)16	MiV1ctg63	136825	136840	Y
MiV1ctg64.131517.c.16	(c)16	MiV1ctg64	131517	131532	Y
MiV1ctg64.97430.c.16	(c)16	MiV1ctg64	97430	97445	Y
MiV1ctg651.6768.c.16	(c)16	MiV1ctg651	6768	6783	Y
MiV1ctg658.30204.c.16	(c)16	MiV1ctg658	30204	30219	Y
MiV1ctg739.3958.c.16	(c)16	MiV1ctg739	3958	3973	Y
MiV1ctg744.11009.c.16	(c)16	MiV1ctg744	11009	11024	Y
MiV1ctg745.13461.c.16	(c)16	MiV1ctg745	13461	13476	Y
MiV1ctg798.12552.c.16	(c)16	MiV1ctg798	12552	12567	Y
MiV1ctg827.4144.c.16	(c)16	MiV1ctg827	4144	4159	Y
MiV1ctg844.25973.c.16	(c)16	MiV1ctg844	25973	25988	Y
MiV1ctg86.13225.c.16	(c)16	MiV1ctg86	13225	13240	Y
MiV1ctg87.48584.c.16	(c)16	MiV1ctg87	48584	48599	Y
MiV1ctg888.28173.c.16	(c)16	MiV1ctg888	28173	28188	Y
MiV1ctg914.17583.c.16	(c)16	MiV1ctg914	17583	17598	Y
MiV1ctg93.27231.c.16	(c)16	MiV1ctg93	27231	27246	Y
MiV1ctg957.6627.c.16	(c)16	MiV1ctg957	6627	6642	Y
MiV1ctg1.271749.c.17	(c)17	MiV1ctg1	271749	271765	Y
MiV1ctg102.24170.c.17	(c)17	MiV1ctg102	24170	24186	Y
MiV1ctg110.1048.c.17	(c)17	MiV1ctg110	1048	1064	Y
MiV1ctg1106.16683.c.17	(c)17	MiV1ctg1106	16683	16699	Y
MiV1ctg118.120778.c.17	(c)17	MiV1ctg118	120778	120794	N
MiV1ctg1198.20582.c.17	(c)17	MiV1ctg1198	20582	20598	Y
MiV1ctg124.7343.c.17	(c)17	MiV1ctg124	7343	7359	Y
MiV1ctg1372.7832.c.17	(c)17	MiV1ctg1372	7832	7848	Y
MiV1ctg14.116169.c.17	(c)17	MiV1ctg14	116169	116185	Y
MiV1ctg1411.13070.c.17	(c)17	MiV1ctg1411	13070	13086	Y
MiV1ctg143.4143.c.17	(c)17	MiV1ctg143	4143	4159	Y
MiV1ctg144.100327.c.17	(c)17	MiV1ctg144	100327	100343	Y
MiV1ctg1490.6547.c.17	(c)17	MiV1ctg1490	6547	6563	Y
MiV1ctg15.213140.c.17	(c)17	MiV1ctg15	213140	213156	Y
MiV1ctg151.6923.c.17	(c)17	MiV1ctg151	6923	6939	Y
MiV1ctg157.72104.c.17	(c)17	MiV1ctg157	72104	72120	Y
MiV1ctg157.91739.c.17	(c)17	MiV1ctg157	91739	91755	Y
MiV1ctg1622.2800.c.17	(c)17	MiV1ctg1622	2800	2816	Y
MiV1ctg166.23798.c.17	(c)17	MiV1ctg166	23798	23814	Y
MiV1ctg17.81465.c.17	(c)17	MiV1ctg17	81465	81481	Y
MiV1ctg177.16113.c.17	(c)17	MiV1ctg177	16113	16129	Y
MiV1ctg190.25790.c.17	(c)17	MiV1ctg190	25790	25806	Y
MiV1ctg20.193428.c.17	(c)17	MiV1ctg20	193428	193444	Y
MiV1ctg208.22152.c.17	(c)17	MiV1ctg208	22152	22168	Y
MiV1ctg208.93143.c.17	(c)17	MiV1ctg208	93143	93159	Y
MiV1ctg2115.2971.c.17	(c)17	MiV1ctg2115	2971	2987	Y
MiV1ctg215.78101.c.17	(c)17	MiV1ctg215	78101	78117	Y
MiV1ctg215.87175.c.17	(c)17	MiV1ctg215	87175	87191	Y
MiV1ctg218.9283.c.17	(c)17	MiV1ctg218	9283	9299	Y
MiV1ctg223.62074.c.17	(c)17	MiV1ctg223	62074	62090	Y
MiV1ctg2237.3617.c.17	(c)17	MiV1ctg2237	3617	3633	Y
MiV1ctg2244.2718.c.17	(c)17	MiV1ctg2244	2718	2734	Y
MiV1ctg232.31559.c.17	(c)17	MiV1ctg232	31559	31575	Y
MiV1ctg234.62533.c.17	(c)17	MiV1ctg234	62533	62549	Y
MiV1ctg234.78866.c.17	(c)17	MiV1ctg234	78866	78882	Y
MiV1ctg243.54354.c.17	(c)17	MiV1ctg243	54354	54370	Y
MiV1ctg249.79120.c.17	(c)17	MiV1ctg249	79120	79136	Y
MiV1ctg2541.77.c.17	(c)17	MiV1ctg2541	77	93	N
MiV1ctg2549.4432.c.17	(c)17	MiV1ctg2549	4432	4448	Y
MiV1ctg2562.2068.c.17	(c)17	MiV1ctg2562	2068	2084	Y
MiV1ctg259.38602.c.17	(c)17	MiV1ctg259	38602	38618	Y
MiV1ctg2645.1159.c.17	(c)17	MiV1ctg2645	1159	1175	Y
MiV1ctg2661.1146.c.17	(c)17	MiV1ctg2661	1146	1162	Y
MiV1ctg271.74123.c.17	(c)17	MiV1ctg271	74123	74139	N
MiV1ctg274.5122.c.17	(c)17	MiV1ctg274	5122	5138	Y
MiV1ctg3.252669.c.17	(c)17	MiV1ctg3	252669	252685	Y
MiV1ctg30.34906.c.17	(c)17	MiV1ctg30	34906	34922	Y
MiV1ctg303.7341.c.17	(c)17	MiV1ctg303	7341	7357	Y
MiV1ctg317.25647.c.17	(c)17	MiV1ctg317	25647	25663	Y
MiV1ctg342.52846.c.17	(c)17	MiV1ctg342	52846	52862	Y
MiV1ctg35.82865.c.17	(c)17	MiV1ctg35	82865	82881	Y
MiV1ctg378.4546.c.17	(c)17	MiV1ctg378	4546	4562	Y
MiV1ctg4.170847.c.17	(c)17	MiV1ctg4	170847	170863	Y
MiV1ctg41.169387.c.17	(c)17	MiV1ctg41	169387	169403	Y
MiV1ctg42.129181.c.17	(c)17	MiV1ctg42	129181	129197	Y
MiV1ctg42.145757.c.17	(c)17	MiV1ctg42	145757	145773	Y
MiV1ctg436.45703.c.17	(c)17	MiV1ctg436	45703	45719	Y
MiV1ctg45.129541.c.17	(c)17	MiV1ctg45	129541	129557	Y
MiV1ctg455.50213.c.17	(c)17	MiV1ctg455	50213	50229	N
MiV1ctg489.42530.c.17	(c)17	MiV1ctg489	42530	42546	Y
MiV1ctg51.134693.c.17	(c)17	MiV1ctg51	134693	134709	Y
MiV1ctg51.32685.c.17	(c)17	MiV1ctg51	32685	32701	Y
MiV1ctg514.30840.c.17	(c)17	MiV1ctg514	30840	30856	Y
MiV1ctg541.11471.c.17	(c)17	MiV1ctg541	11471	11487	Y
MiV1ctg557.9964.c.17	(c)17	MiV1ctg557	9964	9980	Y
MiV1ctg6.62637.c.17	(c)17	MiV1ctg6	62637	62653	Y
MiV1ctg61.6977.c.17	(c)17	MiV1ctg61	6977	6993	Y
MiV1ctg637.17603.c.17	(c)17	MiV1ctg637	17603	17619	Y
MiV1ctg64.53827.c.17	(c)17	MiV1ctg64	53827	53843	Y
MiV1ctg643.48193.c.17	(c)17	MiV1ctg643	48193	48209	Y
MiV1ctg65.23921.c.17	(c)17	MiV1ctg65	23921	23937	Y
MiV1ctg684.6960.c.17	(c)17	MiV1ctg684	6960	6976	Y
MiV1ctg690.26285.c.17	(c)17	MiV1ctg690	26285	26301	Y
MiV1ctg7.85230.c.17	(c)17	MiV1ctg7	85230	85246	Y
MiV1ctg70.83670.c.17	(c)17	MiV1ctg70	83670	83686	Y
MiV1ctg703.25293.c.17	(c)17	MiV1ctg703	25293	25309	N
MiV1ctg712.80.c.17	(c)17	MiV1ctg712	80	96	Y
MiV1ctg73.5457.c.17	(c)17	MiV1ctg73	5457	5473	Y
MiV1ctg750.24021.c.17	(c)17	MiV1ctg750	24021	24037	Y
MiV1ctg77.68812.c.17	(c)17	MiV1ctg77	68812	68828	Y
MiV1ctg8.12759.c.17	(c)17	MiV1ctg8	12759	12775	Y
MiV1ctg8.45895.c.17	(c)17	MiV1ctg8	45895	45911	N
MiV1ctg88.1531.c.17	(c)17	MiV1ctg88	1531	1547	Y
MiV1ctg931.18531.c.17	(c)17	MiV1ctg931	18531	18547	Y
MiV1ctg939.7872.c.17	(c)17	MiV1ctg939	7872	7888	Y
MiV1ctg97.122652.c.17	(c)17	MiV1ctg97	122652	122668	Y
MiV1ctg10.203931.c.18	(c)18	MiV1ctg10	203931	203948	Y
MiV1ctg100.5611.c.18	(c)18	MiV1ctg100	5611	5628	Y
MiV1ctg1004.2369.c.18	(c)18	MiV1ctg1004	2369	2386	Y
MiV1ctg101.121353.c.18	(c)18	MiV1ctg101	121353	121370	Y
MiV1ctg1117.6551.c.18	(c)18	MiV1ctg1117	6551	6568	Y
MiV1ctg1138.5796.c.18	(c)18	MiV1ctg1138	5796	5813	Y
MiV1ctg1186.15768.c.18	(c)18	MiV1ctg1186	15768	15785	Y
MiV1ctg119.86958.c.18	(c)18	MiV1ctg119	86958	86975	Y
MiV1ctg120.111990.c.18	(c)18	MiV1ctg120	111990	112007	Y
MiV1ctg124.87827.c.18	(c)18	MiV1ctg124	87827	87844	Y
MiV1ctg1273.5554.c.18	(c)18	MiV1ctg1273	5554	5571	Y
MiV1ctg140.13603.c.18	(c)18	MiV1ctg140	13603	13620	Y
MiV1ctg146.21785.c.18	(c)18	MiV1ctg146	21785	21802	Y
MiV1ctg157.78293.c.18	(c)18	MiV1ctg157	78293	78310	Y
MiV1ctg162.42756.c.18	(c)18	MiV1ctg162	42756	42773	Y
MiV1ctg1631.2157.c.18	(c)18	MiV1ctg1631	2157	2174	Y
MiV1ctg166.68104.c.18	(c)18	MiV1ctg166	68104	68121	Y
MiV1ctg183.64531.c.18	(c)18	MiV1ctg183	64531	64548	Y
MiV1ctg190.58939.c.18	(c)18	MiV1ctg190	58939	58956	Y
MiV1ctg190.82959.c.18	(c)18	MiV1ctg190	82959	82976	Y
MiV1ctg1920.38.c.18	(c)18	MiV1ctg1920	38	55	Y
MiV1ctg1923.6822.c.18	(c)18	MiV1ctg1923	6822	6839	Y
MiV1ctg1932.1996.c.18	(c)18	MiV1ctg1932	1996	2013	Y
MiV1ctg198.60613.c.18	(c)18	MiV1ctg198	60613	60630	Y
MiV1ctg2.88419.c.18	(c)18	MiV1ctg2	88419	88436	Y
MiV1ctg200.95879.c.18	(c)18	MiV1ctg200	95879	95896	Y
MiV1ctg2046.6330.c.18	(c)18	MiV1ctg2046	6330	6347	N
MiV1ctg205.39997.c.18	(c)18	MiV1ctg205	39997	40014	Y
MiV1ctg212.18782.c.18	(c)18	MiV1ctg212	18782	18799	Y
MiV1ctg23.198561.c.18	(c)18	MiV1ctg23	198561	198578	Y
MiV1ctg237.31292.c.18	(c)18	MiV1ctg237	31292	31309	Y
MiV1ctg26.206726.c.18	(c)18	MiV1ctg26	206726	206743	Y
MiV1ctg2603.1996.c.18	(c)18	MiV1ctg2603	1996	2013	Y
MiV1ctg281.20659.c.18	(c)18	MiV1ctg281	20659	20676	Y
MiV1ctg3.153720.c.18	(c)18	MiV1ctg3	153720	153737	Y
MiV1ctg3.156629.c.18	(c)18	MiV1ctg3	156629	156646	Y
MiV1ctg30.46097.c.18	(c)18	MiV1ctg30	46097	46114	Y
MiV1ctg32.96149.c.18	(c)18	MiV1ctg32	96149	96166	Y
MiV1ctg33.61226.c.18	(c)18	MiV1ctg33	61226	61243	Y
MiV1ctg343.44499.c.18	(c)18	MiV1ctg343	44499	44516	Y
MiV1ctg360.6263.c.18	(c)18	MiV1ctg360	6263	6280	Y
MiV1ctg364.44541.c.18	(c)18	MiV1ctg364	44541	44558	Y
MiV1ctg378.4609.c.18	(c)18	MiV1ctg378	4609	4626	Y
MiV1ctg379.19932.c.18	(c)18	MiV1ctg379	19932	19949	Y
MiV1ctg386.50348.c.18	(c)18	MiV1ctg386	50348	50365	N
MiV1ctg40.118744.c.18	(c)18	MiV1ctg40	118744	118761	Y
MiV1ctg41.154448.c.18	(c)18	MiV1ctg41	154448	154465	Y
MiV1ctg414.23523.c.18	(c)18	MiV1ctg414	23523	23540	Y
MiV1ctg422.1476.c.18	(c)18	MiV1ctg422	1476	1493	Y
MiV1ctg424.42878.c.18	(c)18	MiV1ctg424	42878	42895	N
MiV1ctg432.26769.c.18	(c)18	MiV1ctg432	26769	26786	Y
MiV1ctg449.17867.c.18	(c)18	MiV1ctg449	17867	17884	Y
MiV1ctg450.12018.c.18	(c)18	MiV1ctg450	12018	12035	Y
MiV1ctg450.28218.c.18	(c)18	MiV1ctg450	28218	28235	Y
MiV1ctg451.9915.c.18	(c)18	MiV1ctg451	9915	9932	N
MiV1ctg452.39817.c.18	(c)18	MiV1ctg452	39817	39834	Y
MiV1ctg481.2583.c.18	(c)18	MiV1ctg481	2583	2600	Y
MiV1ctg539.23614.c.18	(c)18	MiV1ctg539	23614	23631	Y
MiV1ctg539.23645.c.18	(c)18	MiV1ctg539	23645	23662	Y
MiV1ctg593.25634.c.18	(c)18	MiV1ctg593	25634	25651	Y
MiV1ctg60.158565.c.18	(c)18	MiV1ctg60	158565	158582	Y
MiV1ctg712.28.c.18	(c)18	MiV1ctg712	28	45	N
MiV1ctg73.104309.c.18	(c)18	MiV1ctg73	104309	104326	Y
MiV1ctg73.82899.c.18	(c)18	MiV1ctg73	82899	82916	Y
MiV1ctg78.31255.c.18	(c)18	MiV1ctg78	31255	31272	Y
MiV1ctg78.94708.c.18	(c)18	MiV1ctg78	94708	94725	Y
MiV1ctg80.95802.c.18	(c)18	MiV1ctg80	95802	95819	Y
MiV1ctg93.40420.c.18	(c)18	MiV1ctg93	40420	40437	Y
MiV1ctg97.107883.c.18	(c)18	MiV1ctg97	107883	107900	Y
MiV1ctg0.363367.c.19	(c)19	MiV1ctg0	363367	363385	Y
MiV1ctg0.66453.c.19	(c)19	MiV1ctg0	66453	66471	Y
MiV1ctg1013.12139.c.19	(c)19	MiV1ctg1013	12139	12157	Y
MiV1ctg1078.17111.c.19	(c)19	MiV1ctg1078	17111	17129	Y
MiV1ctg108.4632.c.19	(c)19	MiV1ctg108	4632	4650	Y
MiV1ctg11.231473.c.19	(c)19	MiV1ctg11	231473	231491	Y
MiV1ctg1189.5678.c.19	(c)19	MiV1ctg1189	5678	5696	Y
MiV1ctg119.111923.c.19	(c)19	MiV1ctg119	111923	111941	Y
MiV1ctg1220.2767.c.19	(c)19	MiV1ctg1220	2767	2785	Y
MiV1ctg1229.11398.c.19	(c)19	MiV1ctg1229	11398	11416	Y
MiV1ctg126.3012.c.19	(c)19	MiV1ctg126	3012	3030	Y
MiV1ctg131.104895.c.19	(c)19	MiV1ctg131	104895	104913	Y
MiV1ctg1393.3385.c.19	(c)19	MiV1ctg1393	3385	3403	Y
MiV1ctg158.25005.c.19	(c)19	MiV1ctg158	25005	25023	Y
MiV1ctg16.152776.c.19	(c)19	MiV1ctg16	152776	152794	Y
MiV1ctg162.86122.c.19	(c)19	MiV1ctg162	86122	86140	Y
MiV1ctg170.22094.c.19	(c)19	MiV1ctg170	22094	22112	Y
MiV1ctg1798.7772.c.19	(c)19	MiV1ctg1798	7772	7790	N
MiV1ctg228.81387.c.19	(c)19	MiV1ctg228	81387	81405	Y
MiV1ctg230.74688.c.19	(c)19	MiV1ctg230	74688	74706	Y
MiV1ctg268.42551.c.19	(c)19	MiV1ctg268	42551	42569	Y
MiV1ctg293.37145.c.19	(c)19	MiV1ctg293	37145	37163	N
MiV1ctg372.4892.c.19	(c)19	MiV1ctg372	4892	4910	N
MiV1ctg4.94051.c.19	(c)19	MiV1ctg4	94051	94069	Y
MiV1ctg5.242887.c.19	(c)19	MiV1ctg5	242887	242905	Y
MiV1ctg5.37658.c.19	(c)19	MiV1ctg5	37658	37676	Y
MiV1ctg551.3264.c.19	(c)19	MiV1ctg551	3264	3282	Y
MiV1ctg628.42064.c.19	(c)19	MiV1ctg628	42064	42082	Y
MiV1ctg64.120526.c.19	(c)19	MiV1ctg64	120526	120544	Y
MiV1ctg66.55625.c.19	(c)19	MiV1ctg66	55625	55643	N
MiV1ctg7.262962.c.19	(c)19	MiV1ctg7	262962	262980	Y
MiV1ctg706.25626.c.19	(c)19	MiV1ctg706	25626	25644	Y
MiV1ctg708.12818.c.19	(c)19	MiV1ctg708	12818	12836	Y
MiV1ctg783.32375.c.19	(c)19	MiV1ctg783	32375	32393	Y
MiV1ctg79.34353.c.19	(c)19	MiV1ctg79	34353	34371	Y
MiV1ctg8.61735.c.19	(c)19	MiV1ctg8	61735	61753	Y
MiV1ctg86.90327.c.19	(c)19	MiV1ctg86	90327	90345	Y
MiV1ctg884.26933.c.19	(c)19	MiV1ctg884	26933	26951	Y
MiV1ctg103.80271.c.20	(c)20	MiV1ctg103	80271	80290	Y
MiV1ctg119.116350.c.20	(c)20	MiV1ctg119	116350	116369	Y
MiV1ctg119.47754.c.20	(c)20	MiV1ctg119	47754	47773	Y
MiV1ctg1359.11543.c.20	(c)20	MiV1ctg1359	11543	11562	Y
MiV1ctg14.44004.c.20	(c)20	MiV1ctg14	44004	44023	Y
MiV1ctg161.37079.c.20	(c)20	MiV1ctg161	37079	37098	Y
MiV1ctg18.164972.c.20	(c)20	MiV1ctg18	164972	164991	Y
MiV1ctg185.9591.c.20	(c)20	MiV1ctg185	9591	9610	Y
MiV1ctg1957.39.c.20	(c)20	MiV1ctg1957	39	58	Y
MiV1ctg210.68020.c.20	(c)20	MiV1ctg210	68020	68039	Y
MiV1ctg2301.46.c.20	(c)20	MiV1ctg2301	46	65	Y
MiV1ctg235.25556.c.20	(c)20	MiV1ctg235	25556	25575	Y
MiV1ctg29.161239.c.20	(c)20	MiV1ctg29	161239	161258	Y
MiV1ctg292.4123.c.20	(c)20	MiV1ctg292	4123	4142	Y
MiV1ctg342.55352.c.20	(c)20	MiV1ctg342	55352	55371	Y
MiV1ctg441.39721.c.20	(c)20	MiV1ctg441	39721	39740	Y
MiV1ctg5.242307.c.20	(c)20	MiV1ctg5	242307	242326	Y
MiV1ctg508.7540.c.20	(c)20	MiV1ctg508	7540	7559	Y
MiV1ctg54.13674.c.20	(c)20	MiV1ctg54	13674	13693	Y
MiV1ctg541.25150.c.20	(c)20	MiV1ctg541	25150	25169	Y
MiV1ctg542.37529.c.20	(c)20	MiV1ctg542	37529	37548	Y
MiV1ctg639.26078.c.20	(c)20	MiV1ctg639	26078	26097	Y
MiV1ctg642.38096.c.20	(c)20	MiV1ctg642	38096	38115	Y
MiV1ctg75.21170.c.20	(c)20	MiV1ctg75	21170	21189	Y
MiV1ctg887.14189.c.20	(c)20	MiV1ctg887	14189	14208	Y
MiV1ctg10.126996.c.21	(c)21	MiV1ctg10	126996	127016	Y
MiV1ctg1158.9266.c.21	(c)21	MiV1ctg1158	9266	9286	Y
MiV1ctg136.98791.c.21	(c)21	MiV1ctg136	98791	98811	Y
MiV1ctg1526.7329.c.21	(c)21	MiV1ctg1526	7329	7349	Y
MiV1ctg1554.9045.c.21	(c)21	MiV1ctg1554	9045	9065	Y
MiV1ctg1567.10915.c.21	(c)21	MiV1ctg1567	10915	10935	Y
MiV1ctg1622.2850.c.21	(c)21	MiV1ctg1622	2850	2870	Y
MiV1ctg1631.2102.c.21	(c)21	MiV1ctg1631	2102	2122	Y
MiV1ctg171.78497.c.21	(c)21	MiV1ctg171	78497	78517	Y
MiV1ctg184.43037.c.21	(c)21	MiV1ctg184	43037	43057	Y
MiV1ctg228.23625.c.21	(c)21	MiV1ctg228	23625	23645	Y
MiV1ctg25.44204.c.21	(c)21	MiV1ctg25	44204	44224	N
MiV1ctg284.70764.c.21	(c)21	MiV1ctg284	70764	70784	Y
MiV1ctg33.62811.c.21	(c)21	MiV1ctg33	62811	62831	Y
MiV1ctg33.96394.c.21	(c)21	MiV1ctg33	96394	96414	Y
MiV1ctg4.251647.c.21	(c)21	MiV1ctg4	251647	251667	Y
MiV1ctg408.35828.c.21	(c)21	MiV1ctg408	35828	35848	Y
MiV1ctg450.13959.c.21	(c)21	MiV1ctg450	13959	13979	Y
MiV1ctg6.49148.c.21	(c)21	MiV1ctg6	49148	49168	Y
MiV1ctg676.33213.c.21	(c)21	MiV1ctg676	33213	33233	Y
MiV1ctg79.139955.c.21	(c)21	MiV1ctg79	139955	139975	Y
MiV1ctg8.112876.c.21	(c)21	MiV1ctg8	112876	112896	Y
MiV1ctg95.99332.c.21	(c)21	MiV1ctg95	99332	99352	Y
MiV1ctg998.18059.c.21	(c)21	MiV1ctg998	18059	18079	Y
MiV1ctg135.23705.c.22	(c)22	MiV1ctg135	23705	23726	Y
MiV1ctg136.98829.c.22	(c)22	MiV1ctg136	98829	98850	Y
MiV1ctg137.100124.c.22	(c)22	MiV1ctg137	100124	100145	Y
MiV1ctg137.52536.c.22	(c)22	MiV1ctg137	52536	52557	Y
MiV1ctg150.3635.c.22	(c)22	MiV1ctg150	3635	3656	Y
MiV1ctg152.31987.c.22	(c)22	MiV1ctg152	31987	32008	Y
MiV1ctg1533.5692.c.22	(c)22	MiV1ctg1533	5692	5713	Y
MiV1ctg1585.4.c.22	(c)22	MiV1ctg1585	4	25	N
MiV1ctg231.27392.c.22	(c)22	MiV1ctg231	27392	27413	Y
MiV1ctg271.74073.c.22	(c)22	MiV1ctg271	74073	74094	Y
MiV1ctg43.107101.c.22	(c)22	MiV1ctg43	107101	107122	Y
MiV1ctg48.113083.c.22	(c)22	MiV1ctg48	113083	113104	Y
MiV1ctg578.3880.c.22	(c)22	MiV1ctg578	3880	3901	Y
MiV1ctg628.39426.c.22	(c)22	MiV1ctg628	39426	39447	Y
MiV1ctg8.194826.c.22	(c)22	MiV1ctg8	194826	194847	N
MiV1ctg8.45844.c.22	(c)22	MiV1ctg8	45844	45865	Y
MiV1ctg0.332697.c.23	(c)23	MiV1ctg0	332697	332719	Y
MiV1ctg1190.10294.c.23	(c)23	MiV1ctg1190	10294	10316	N
MiV1ctg130.103149.c.23	(c)23	MiV1ctg130	103149	103171	Y
MiV1ctg154.46713.c.23	(c)23	MiV1ctg154	46713	46735	Y
MiV1ctg1847.3046.c.23	(c)23	MiV1ctg1847	3046	3068	Y
MiV1ctg25.87178.c.23	(c)23	MiV1ctg25	87178	87200	Y
MiV1ctg293.11903.c.23	(c)23	MiV1ctg293	11903	11925	Y
MiV1ctg6.260597.c.23	(c)23	MiV1ctg6	260597	260619	Y
MiV1ctg849.159.c.23	(c)23	MiV1ctg849	159	181	Y
MiV1ctg988.10397.c.23	(c)23	MiV1ctg988	10397	10419	Y
MiV1ctg1432.7372.c.24	(c)24	MiV1ctg1432	7372	7395	Y
MiV1ctg1622.2749.c.24	(c)24	MiV1ctg1622	2749	2772	Y
MiV1ctg228.54664.c.24	(c)24	MiV1ctg228	54664	54687	Y
MiV1ctg285.28942.c.24	(c)24	MiV1ctg285	28942	28965	Y
MiV1ctg345.61433.c.24	(c)24	MiV1ctg345	61433	61456	Y
MiV1ctg364.8649.c.24	(c)24	MiV1ctg364	8649	8672	N
MiV1ctg67.96010.c.24	(c)24	MiV1ctg67	96010	96033	Y
MiV1ctg1065.4641.c.25	(c)25	MiV1ctg1065	4641	4665	Y
MiV1ctg1510.7578.c.25	(c)25	MiV1ctg1510	7578	7602	Y
MiV1ctg240.46861.c.25	(c)25	MiV1ctg240	46861	46885	Y
MiV1ctg322.22747.c.25	(c)25	MiV1ctg322	22747	22771	Y
MiV1ctg45.166660.c.25	(c)25	MiV1ctg45	166660	166684	Y
MiV1ctg1105.14728.c.26	(c)26	MiV1ctg1105	14728	14753	Y
MiV1ctg2.116950.c.26	(c)26	MiV1ctg2	116950	116975	Y
MiV1ctg215.82510.c.26	(c)26	MiV1ctg215	82510	82535	Y
MiV1ctg220.66242.c.26	(c)26	MiV1ctg220	66242	66267	Y
MiV1ctg2204.2931.c.26	(c)26	MiV1ctg2204	2931	2956	Y
MiV1ctg249.4783.c.26	(c)26	MiV1ctg249	4783	4808	Y
MiV1ctg609.25261.c.26	(c)26	MiV1ctg609	25261	25286	Y
MiV1ctg67.45208.c.26	(c)26	MiV1ctg67	45208	45233	Y
MiV1ctg10.174400.c.27	(c)27	MiV1ctg10	174400	174426	Y
MiV1ctg2578.1487.c.27	(c)27	MiV1ctg2578	1487	1513	Y
MiV1ctg279.20625.c.27	(c)27	MiV1ctg279	20625	20651	Y
MiV1ctg307.12309.c.27	(c)27	MiV1ctg307	12309	12335	Y
MiV1ctg108.15379.c.28	(c)28	MiV1ctg108	15379	15406	Y
MiV1ctg1136.16026.c.28	(c)28	MiV1ctg1136	16026	16053	Y
MiV1ctg1495.8935.c.28	(c)28	MiV1ctg1495	8935	8962	Y
MiV1ctg210.69148.c.29	(c)29	MiV1ctg210	69148	69176	N
MiV1ctg998.17899.c.30	(c)30	MiV1ctg998	17899	17928	Y
MiV1ctg1897.3539.c.33	(c)33	MiV1ctg1897	3539	3571	Y
MiV1ctg723.7413.c.43	(c)43	MiV1ctg723	7413	7455	Y
MiV1ctg0.265398.g.12	(g)12	MiV1ctg0	265398	265409	Y
MiV1ctg10.124000.g.12	(g)12	MiV1ctg10	124000	124011	Y
MiV1ctg101.78184.g.12	(g)12	MiV1ctg101	78184	78195	Y
MiV1ctg1017.16599.g.12	(g)12	MiV1ctg1017	16599	16610	Y
MiV1ctg102.117598.g.12	(g)12	MiV1ctg102	117598	117609	Y
MiV1ctg1023.1141.g.12	(g)12	MiV1ctg1023	1141	1152	Y
MiV1ctg1037.9018.g.12	(g)12	MiV1ctg1037	9018	9029	Y
MiV1ctg1041.20682.g.12	(g)12	MiV1ctg1041	20682	20693	Y
MiV1ctg1048.15420.g.12	(g)12	MiV1ctg1048	15420	15431	Y
MiV1ctg1083.13448.g.12	(g)12	MiV1ctg1083	13448	13459	Y
MiV1ctg1103.13491.g.12	(g)12	MiV1ctg1103	13491	13502	Y
MiV1ctg1103.15001.g.12	(g)12	MiV1ctg1103	15001	15012	Y
MiV1ctg1119.12679.g.12	(g)12	MiV1ctg1119	12679	12690	Y
MiV1ctg115.77452.g.12	(g)12	MiV1ctg115	77452	77463	Y
MiV1ctg1160.12063.g.12	(g)12	MiV1ctg1160	12063	12074	N
MiV1ctg1186.13028.g.12	(g)12	MiV1ctg1186	13028	13039	Y
MiV1ctg124.13653.g.12	(g)12	MiV1ctg124	13653	13664	Y
MiV1ctg124.7325.g.12	(g)12	MiV1ctg124	7325	7336	Y
MiV1ctg1248.10877.g.12	(g)12	MiV1ctg1248	10877	10888	Y
MiV1ctg1250.140.g.12	(g)12	MiV1ctg1250	140	151	Y
MiV1ctg1256.12344.g.12	(g)12	MiV1ctg1256	12344	12355	Y
MiV1ctg1285.4358.g.12	(g)12	MiV1ctg1285	4358	4369	Y
MiV1ctg1293.6271.g.12	(g)12	MiV1ctg1293	6271	6282	Y
MiV1ctg1294.11241.g.12	(g)12	MiV1ctg1294	11241	11252	Y
MiV1ctg1295.17756.g.12	(g)12	MiV1ctg1295	17756	17767	Y
MiV1ctg132.4508.g.12	(g)12	MiV1ctg132	4508	4519	Y
MiV1ctg132.51188.g.12	(g)12	MiV1ctg132	51188	51199	Y
MiV1ctg1343.8202.g.12	(g)12	MiV1ctg1343	8202	8213	Y
MiV1ctg135.102015.g.12	(g)12	MiV1ctg135	102015	102026	Y
MiV1ctg135.111649.g.12	(g)12	MiV1ctg135	111649	111660	Y
MiV1ctg136.75440.g.12	(g)12	MiV1ctg136	75440	75451	Y
MiV1ctg137.44547.g.12	(g)12	MiV1ctg137	44547	44558	Y
MiV1ctg1396.2466.g.12	(g)12	MiV1ctg1396	2466	2477	Y
MiV1ctg1399.6018.g.12	(g)12	MiV1ctg1399	6018	6029	Y
MiV1ctg1399.6034.g.12	(g)12	MiV1ctg1399	6034	6045	Y
MiV1ctg14.46899.g.12	(g)12	MiV1ctg14	46899	46910	Y
MiV1ctg141.66350.g.12	(g)12	MiV1ctg141	66350	66361	Y
MiV1ctg142.53678.g.12	(g)12	MiV1ctg142	53678	53689	Y
MiV1ctg144.20547.g.12	(g)12	MiV1ctg144	20547	20558	Y
MiV1ctg145.38267.g.12	(g)12	MiV1ctg145	38267	38278	Y
MiV1ctg1463.4501.g.12	(g)12	MiV1ctg1463	4501	4512	Y
MiV1ctg1469.7220.g.12	(g)12	MiV1ctg1469	7220	7231	Y
MiV1ctg15.170351.g.12	(g)12	MiV1ctg15	170351	170362	Y
MiV1ctg150.76479.g.12	(g)12	MiV1ctg150	76479	76490	Y
MiV1ctg1507.524.g.12	(g)12	MiV1ctg1507	524	535	Y
MiV1ctg151.98121.g.12	(g)12	MiV1ctg151	98121	98132	Y
MiV1ctg1511.8815.g.12	(g)12	MiV1ctg1511	8815	8826	Y
MiV1ctg1538.4963.g.12	(g)12	MiV1ctg1538	4963	4974	Y
MiV1ctg1547.2661.g.12	(g)12	MiV1ctg1547	2661	2672	Y
MiV1ctg1566.5375.g.12	(g)12	MiV1ctg1566	5375	5386	Y
MiV1ctg157.77360.g.12	(g)12	MiV1ctg157	77360	77371	Y
MiV1ctg1648.5971.g.12	(g)12	MiV1ctg1648	5971	5982	Y
MiV1ctg1666.4785.g.12	(g)12	MiV1ctg1666	4785	4796	Y
MiV1ctg168.21444.g.12	(g)12	MiV1ctg168	21444	21455	Y
MiV1ctg173.10369.g.12	(g)12	MiV1ctg173	10369	10380	Y
MiV1ctg174.3174.g.12	(g)12	MiV1ctg174	3174	3185	Y
MiV1ctg178.96067.g.12	(g)12	MiV1ctg178	96067	96078	Y
MiV1ctg1783.5421.g.12	(g)12	MiV1ctg1783	5421	5432	Y
MiV1ctg18.218870.g.12	(g)12	MiV1ctg18	218870	218881	Y
MiV1ctg181.5270.g.12	(g)12	MiV1ctg181	5270	5281	Y
MiV1ctg181.7128.g.12	(g)12	MiV1ctg181	7128	7139	Y
MiV1ctg182.72084.g.12	(g)12	MiV1ctg182	72084	72095	Y
MiV1ctg19.202562.g.12	(g)12	MiV1ctg19	202562	202573	Y
MiV1ctg19.36282.g.12	(g)12	MiV1ctg19	36282	36293	Y
MiV1ctg19.59717.g.12	(g)12	MiV1ctg19	59717	59728	Y
MiV1ctg196.54336.g.12	(g)12	MiV1ctg196	54336	54347	Y
MiV1ctg2067.1347.g.12	(g)12	MiV1ctg2067	1347	1358	Y
MiV1ctg207.81244.g.12	(g)12	MiV1ctg207	81244	81255	Y
MiV1ctg208.73228.g.12	(g)12	MiV1ctg208	73228	73239	Y
MiV1ctg2172.178.g.12	(g)12	MiV1ctg2172	178	189	Y
MiV1ctg2192.249.g.12	(g)12	MiV1ctg2192	249	260	Y
MiV1ctg2198.2454.g.12	(g)12	MiV1ctg2198	2454	2465	Y
MiV1ctg222.78586.g.12	(g)12	MiV1ctg222	78586	78597	Y
MiV1ctg224.75832.g.12	(g)12	MiV1ctg224	75832	75843	Y
MiV1ctg23.162415.g.12	(g)12	MiV1ctg23	162415	162426	Y
MiV1ctg23.171277.g.12	(g)12	MiV1ctg23	171277	171288	Y
MiV1ctg2301.1159.g.12	(g)12	MiV1ctg2301	1159	1170	Y
MiV1ctg231.9538.g.12	(g)12	MiV1ctg231	9538	9549	Y
MiV1ctg232.75927.g.12	(g)12	MiV1ctg232	75927	75938	Y
MiV1ctg235.45742.g.12	(g)12	MiV1ctg235	45742	45753	Y
MiV1ctg238.45920.g.12	(g)12	MiV1ctg238	45920	45931	Y
MiV1ctg24.4627.g.12	(g)12	MiV1ctg24	4627	4638	Y
MiV1ctg241.75128.g.12	(g)12	MiV1ctg241	75128	75139	Y
MiV1ctg244.9067.g.12	(g)12	MiV1ctg244	9067	9078	N
MiV1ctg247.49834.g.12	(g)12	MiV1ctg247	49834	49845	Y
MiV1ctg248.15257.g.12	(g)12	MiV1ctg248	15257	15268	Y
MiV1ctg253.91203.g.12	(g)12	MiV1ctg253	91203	91214	Y
MiV1ctg26.11347.g.12	(g)12	MiV1ctg26	11347	11358	Y
MiV1ctg26.12219.g.12	(g)12	MiV1ctg26	12219	12230	Y
MiV1ctg26.166356.g.12	(g)12	MiV1ctg26	166356	166367	Y
MiV1ctg26.2208.g.12	(g)12	MiV1ctg26	2208	2219	Y
MiV1ctg26.82070.g.12	(g)12	MiV1ctg26	82070	82081	Y
MiV1ctg2647.4289.g.12	(g)12	MiV1ctg2647	4289	4300	Y
MiV1ctg267.29805.g.12	(g)12	MiV1ctg267	29805	29816	Y
MiV1ctg2711.1586.g.12	(g)12	MiV1ctg2711	1586	1597	Y
MiV1ctg277.17817.g.12	(g)12	MiV1ctg277	17817	17828	Y
MiV1ctg279.57589.g.12	(g)12	MiV1ctg279	57589	57600	Y
MiV1ctg288.32623.g.12	(g)12	MiV1ctg288	32623	32634	Y
MiV1ctg288.40434.g.12	(g)12	MiV1ctg288	40434	40445	Y
MiV1ctg2902.3137.g.12	(g)12	MiV1ctg2902	3137	3148	Y
MiV1ctg296.57993.g.12	(g)12	MiV1ctg296	57993	58004	Y
MiV1ctg296.63023.g.12	(g)12	MiV1ctg296	63023	63034	Y
MiV1ctg3.105531.g.12	(g)12	MiV1ctg3	105531	105542	Y
MiV1ctg3.95901.g.12	(g)12	MiV1ctg3	95901	95912	Y
MiV1ctg30.115735.g.12	(g)12	MiV1ctg30	115735	115746	Y
MiV1ctg30.135140.g.12	(g)12	MiV1ctg30	135140	135151	Y
MiV1ctg301.1282.g.12	(g)12	MiV1ctg301	1282	1293	Y
MiV1ctg308.51884.g.12	(g)12	MiV1ctg308	51884	51895	Y
MiV1ctg31.124275.g.12	(g)12	MiV1ctg31	124275	124286	Y
MiV1ctg31.186106.g.12	(g)12	MiV1ctg31	186106	186117	Y
MiV1ctg31.31122.g.12	(g)12	MiV1ctg31	31122	31133	Y
MiV1ctg31.81379.g.12	(g)12	MiV1ctg31	81379	81390	Y
MiV1ctg320.16820.g.12	(g)12	MiV1ctg320	16820	16831	Y
MiV1ctg320.26926.g.12	(g)12	MiV1ctg320	26926	26937	Y
MiV1ctg323.49868.g.12	(g)12	MiV1ctg323	49868	49879	Y
MiV1ctg331.53579.g.12	(g)12	MiV1ctg331	53579	53590	Y
MiV1ctg336.14478.g.12	(g)12	MiV1ctg336	14478	14489	Y
MiV1ctg343.50579.g.12	(g)12	MiV1ctg343	50579	50590	Y
MiV1ctg343.53019.g.12	(g)12	MiV1ctg343	53019	53030	Y
MiV1ctg344.65340.g.12	(g)12	MiV1ctg344	65340	65351	Y
MiV1ctg345.16371.g.12	(g)12	MiV1ctg345	16371	16382	Y
MiV1ctg35.168296.g.12	(g)12	MiV1ctg35	168296	168307	Y
MiV1ctg35.188404.g.12	(g)12	MiV1ctg35	188404	188415	Y
MiV1ctg350.44048.g.12	(g)12	MiV1ctg350	44048	44059	Y
MiV1ctg358.49313.g.12	(g)12	MiV1ctg358	49313	49324	Y
MiV1ctg360.24235.g.12	(g)12	MiV1ctg360	24235	24246	Y
MiV1ctg362.37773.g.12	(g)12	MiV1ctg362	37773	37784	N
MiV1ctg364.32033.g.12	(g)12	MiV1ctg364	32033	32044	Y
MiV1ctg367.55346.g.12	(g)12	MiV1ctg367	55346	55357	Y
MiV1ctg37.6871.g.12	(g)12	MiV1ctg37	6871	6882	Y
MiV1ctg375.3965.g.12	(g)12	MiV1ctg375	3965	3976	Y
MiV1ctg376.52486.g.12	(g)12	MiV1ctg376	52486	52497	Y
MiV1ctg384.14798.g.12	(g)12	MiV1ctg384	14798	14809	Y
MiV1ctg39.49096.g.12	(g)12	MiV1ctg39	49096	49107	Y
MiV1ctg392.36784.g.12	(g)12	MiV1ctg392	36784	36795	Y
MiV1ctg396.26052.g.12	(g)12	MiV1ctg396	26052	26063	Y
MiV1ctg396.31771.g.12	(g)12	MiV1ctg396	31771	31782	Y
MiV1ctg4.269027.g.12	(g)12	MiV1ctg4	269027	269038	Y
MiV1ctg40.162647.g.12	(g)12	MiV1ctg40	162647	162658	Y
MiV1ctg41.50601.g.12	(g)12	MiV1ctg41	50601	50612	Y
MiV1ctg41.69862.g.12	(g)12	MiV1ctg41	69862	69873	Y
MiV1ctg410.9043.g.12	(g)12	MiV1ctg410	9043	9054	Y
MiV1ctg411.29007.g.12	(g)12	MiV1ctg411	29007	29018	Y
MiV1ctg413.19957.g.12	(g)12	MiV1ctg413	19957	19968	Y
MiV1ctg417.17983.g.12	(g)12	MiV1ctg417	17983	17994	Y
MiV1ctg420.52579.g.12	(g)12	MiV1ctg420	52579	52590	Y
MiV1ctg423.46346.g.12	(g)12	MiV1ctg423	46346	46357	N
MiV1ctg424.50475.g.12	(g)12	MiV1ctg424	50475	50486	Y
MiV1ctg425.20165.g.12	(g)12	MiV1ctg425	20165	20176	Y
MiV1ctg43.99628.g.12	(g)12	MiV1ctg43	99628	99639	Y
MiV1ctg433.37898.g.12	(g)12	MiV1ctg433	37898	37909	Y
MiV1ctg433.43583.g.12	(g)12	MiV1ctg433	43583	43594	Y
MiV1ctg44.67258.g.12	(g)12	MiV1ctg44	67258	67269	Y
MiV1ctg441.31754.g.12	(g)12	MiV1ctg441	31754	31765	Y
MiV1ctg450.28366.g.12	(g)12	MiV1ctg450	28366	28377	Y
MiV1ctg450.50116.g.12	(g)12	MiV1ctg450	50116	50127	Y
MiV1ctg450.832.g.12	(g)12	MiV1ctg450	832	843	Y
MiV1ctg458.11436.g.12	(g)12	MiV1ctg458	11436	11447	Y
MiV1ctg458.36310.g.12	(g)12	MiV1ctg458	36310	36321	Y
MiV1ctg461.12028.g.12	(g)12	MiV1ctg461	12028	12039	Y
MiV1ctg465.35586.g.12	(g)12	MiV1ctg465	35586	35597	N
MiV1ctg467.46986.g.12	(g)12	MiV1ctg467	46986	46997	Y
MiV1ctg467.5980.g.12	(g)12	MiV1ctg467	5980	5991	Y
MiV1ctg468.6362.g.12	(g)12	MiV1ctg468	6362	6373	Y
MiV1ctg490.19609.g.12	(g)12	MiV1ctg490	19609	19620	Y
MiV1ctg497.39386.g.12	(g)12	MiV1ctg497	39386	39397	Y
MiV1ctg5.147841.g.12	(g)12	MiV1ctg5	147841	147852	Y
MiV1ctg5.187574.g.12	(g)12	MiV1ctg5	187574	187585	Y
MiV1ctg50.63856.g.12	(g)12	MiV1ctg50	63856	63867	N
MiV1ctg50.7071.g.12	(g)12	MiV1ctg50	7071	7082	Y
MiV1ctg507.8386.g.12	(g)12	MiV1ctg507	8386	8397	Y
MiV1ctg515.26568.g.12	(g)12	MiV1ctg515	26568	26579	Y
MiV1ctg517.8733.g.12	(g)12	MiV1ctg517	8733	8744	Y
MiV1ctg520.25269.g.12	(g)12	MiV1ctg520	25269	25280	Y
MiV1ctg520.9825.g.12	(g)12	MiV1ctg520	9825	9836	Y
MiV1ctg521.24397.g.12	(g)12	MiV1ctg521	24397	24408	Y
MiV1ctg524.15209.g.12	(g)12	MiV1ctg524	15209	15220	Y
MiV1ctg53.139208.g.12	(g)12	MiV1ctg53	139208	139219	Y
MiV1ctg534.8196.g.12	(g)12	MiV1ctg534	8196	8207	Y
MiV1ctg539.10251.g.12	(g)12	MiV1ctg539	10251	10262	N
MiV1ctg54.155145.g.12	(g)12	MiV1ctg54	155145	155156	Y
MiV1ctg548.53157.g.12	(g)12	MiV1ctg548	53157	53168	Y
MiV1ctg555.8741.g.12	(g)12	MiV1ctg555	8741	8752	Y
MiV1ctg565.32445.g.12	(g)12	MiV1ctg565	32445	32456	Y
MiV1ctg57.122840.g.12	(g)12	MiV1ctg57	122840	122851	Y
MiV1ctg576.2782.g.12	(g)12	MiV1ctg576	2782	2793	Y
MiV1ctg578.37797.g.12	(g)12	MiV1ctg578	37797	37808	Y
MiV1ctg58.121425.g.12	(g)12	MiV1ctg58	121425	121436	Y
MiV1ctg582.25995.g.12	(g)12	MiV1ctg582	25995	26006	Y
MiV1ctg582.6807.g.12	(g)12	MiV1ctg582	6807	6818	Y
MiV1ctg586.5484.g.12	(g)12	MiV1ctg586	5484	5495	Y
MiV1ctg587.8831.g.12	(g)12	MiV1ctg587	8831	8842	Y
MiV1ctg6.38850.g.12	(g)12	MiV1ctg6	38850	38861	Y
MiV1ctg6.62850.g.12	(g)12	MiV1ctg6	62850	62861	Y
MiV1ctg60.162942.g.12	(g)12	MiV1ctg60	162942	162953	Y
MiV1ctg600.18474.g.12	(g)12	MiV1ctg600	18474	18485	Y
MiV1ctg61.59705.g.12	(g)12	MiV1ctg61	59705	59716	Y
MiV1ctg614.2247.g.12	(g)12	MiV1ctg614	2247	2258	Y
MiV1ctg628.32873.g.12	(g)12	MiV1ctg628	32873	32884	Y
MiV1ctg63.127197.g.12	(g)12	MiV1ctg63	127197	127208	Y
MiV1ctg64.33137.g.12	(g)12	MiV1ctg64	33137	33148	Y
MiV1ctg64.64331.g.12	(g)12	MiV1ctg64	64331	64342	Y
MiV1ctg640.30545.g.12	(g)12	MiV1ctg640	30545	30556	Y
MiV1ctg648.18798.g.12	(g)12	MiV1ctg648	18798	18809	Y
MiV1ctg649.28865.g.12	(g)12	MiV1ctg649	28865	28876	Y
MiV1ctg651.26241.g.12	(g)12	MiV1ctg651	26241	26252	Y
MiV1ctg656.7646.g.12	(g)12	MiV1ctg656	7646	7657	Y
MiV1ctg662.39542.g.12	(g)12	MiV1ctg662	39542	39553	Y
MiV1ctg67.132172.g.12	(g)12	MiV1ctg67	132172	132183	Y
MiV1ctg67.157555.g.12	(g)12	MiV1ctg67	157555	157566	Y
MiV1ctg67.46463.g.12	(g)12	MiV1ctg67	46463	46474	Y
MiV1ctg673.26311.g.12	(g)12	MiV1ctg673	26311	26322	Y
MiV1ctg675.7118.g.12	(g)12	MiV1ctg675	7118	7129	Y
MiV1ctg69.38883.g.12	(g)12	MiV1ctg69	38883	38894	Y
MiV1ctg7.137235.g.12	(g)12	MiV1ctg7	137235	137246	Y
MiV1ctg7.138798.g.12	(g)12	MiV1ctg7	138798	138809	Y
MiV1ctg700.9270.g.12	(g)12	MiV1ctg700	9270	9281	Y
MiV1ctg711.7185.g.12	(g)12	MiV1ctg711	7185	7196	Y
MiV1ctg718.20740.g.12	(g)12	MiV1ctg718	20740	20751	Y
MiV1ctg718.33415.g.12	(g)12	MiV1ctg718	33415	33426	Y
MiV1ctg72.64129.g.12	(g)12	MiV1ctg72	64129	64140	Y
MiV1ctg74.116395.g.12	(g)12	MiV1ctg74	116395	116406	Y
MiV1ctg742.17666.g.12	(g)12	MiV1ctg742	17666	17677	Y
MiV1ctg752.34446.g.12	(g)12	MiV1ctg752	34446	34457	Y
MiV1ctg76.63313.g.12	(g)12	MiV1ctg76	63313	63324	Y
MiV1ctg760.18305.g.12	(g)12	MiV1ctg760	18305	18316	Y
MiV1ctg760.18630.g.12	(g)12	MiV1ctg760	18630	18641	Y
MiV1ctg79.51675.g.12	(g)12	MiV1ctg79	51675	51686	Y
MiV1ctg798.13022.g.12	(g)12	MiV1ctg798	13022	13033	Y
MiV1ctg8.196394.g.12	(g)12	MiV1ctg8	196394	196405	Y
MiV1ctg8.236067.g.12	(g)12	MiV1ctg8	236067	236078	Y
MiV1ctg8.46980.g.12	(g)12	MiV1ctg8	46980	46991	N
MiV1ctg80.125524.g.12	(g)12	MiV1ctg80	125524	125535	Y
MiV1ctg80.8188.g.12	(g)12	MiV1ctg80	8188	8199	Y
MiV1ctg80.8662.g.12	(g)12	MiV1ctg80	8662	8673	Y
MiV1ctg803.20072.g.12	(g)12	MiV1ctg803	20072	20083	Y
MiV1ctg810.2974.g.12	(g)12	MiV1ctg810	2974	2985	Y
MiV1ctg82.1605.g.12	(g)12	MiV1ctg82	1605	1616	Y
MiV1ctg824.25743.g.12	(g)12	MiV1ctg824	25743	25754	Y
MiV1ctg84.64300.g.12	(g)12	MiV1ctg84	64300	64311	Y
MiV1ctg842.15566.g.12	(g)12	MiV1ctg842	15566	15577	Y
MiV1ctg847.27825.g.12	(g)12	MiV1ctg847	27825	27836	Y
MiV1ctg86.17690.g.12	(g)12	MiV1ctg86	17690	17701	Y
MiV1ctg86.35739.g.12	(g)12	MiV1ctg86	35739	35750	Y
MiV1ctg884.11114.g.12	(g)12	MiV1ctg884	11114	11125	Y
MiV1ctg896.12560.g.12	(g)12	MiV1ctg896	12560	12571	Y
MiV1ctg896.14977.g.12	(g)12	MiV1ctg896	14977	14988	Y
MiV1ctg9.97858.g.12	(g)12	MiV1ctg9	97858	97869	Y
MiV1ctg927.18798.g.12	(g)12	MiV1ctg927	18798	18809	Y
MiV1ctg93.57614.g.12	(g)12	MiV1ctg93	57614	57625	Y
MiV1ctg957.5401.g.12	(g)12	MiV1ctg957	5401	5412	Y
MiV1ctg959.10713.g.12	(g)12	MiV1ctg959	10713	10724	Y
MiV1ctg960.23516.g.12	(g)12	MiV1ctg960	23516	23527	Y
MiV1ctg964.24336.g.12	(g)12	MiV1ctg964	24336	24347	Y
MiV1ctg98.92781.g.12	(g)12	MiV1ctg98	92781	92792	Y
MiV1ctg985.3312.g.12	(g)12	MiV1ctg985	3312	3323	Y
MiV1ctg0.71333.g.13	(g)13	MiV1ctg0	71333	71345	Y
MiV1ctg1003.19118.g.13	(g)13	MiV1ctg1003	19118	19130	Y
MiV1ctg1019.55.g.13	(g)13	MiV1ctg1019	55	67	Y
MiV1ctg103.110918.g.13	(g)13	MiV1ctg103	110918	110930	Y
MiV1ctg104.17529.g.13	(g)13	MiV1ctg104	17529	17541	Y
MiV1ctg105.79485.g.13	(g)13	MiV1ctg105	79485	79497	Y
MiV1ctg106.21839.g.13	(g)13	MiV1ctg106	21839	21851	Y
MiV1ctg106.21889.g.13	(g)13	MiV1ctg106	21889	21901	Y
MiV1ctg1072.9084.g.13	(g)13	MiV1ctg1072	9084	9096	Y
MiV1ctg115.19587.g.13	(g)13	MiV1ctg115	19587	19599	Y
MiV1ctg115.49785.g.13	(g)13	MiV1ctg115	49785	49797	Y
MiV1ctg117.108322.g.13	(g)13	MiV1ctg117	108322	108334	Y
MiV1ctg120.64577.g.13	(g)13	MiV1ctg120	64577	64589	Y
MiV1ctg122.2153.g.13	(g)13	MiV1ctg122	2153	2165	Y
MiV1ctg1231.5956.g.13	(g)13	MiV1ctg1231	5956	5968	Y
MiV1ctg1249.13410.g.13	(g)13	MiV1ctg1249	13410	13422	Y
MiV1ctg1254.9278.g.13	(g)13	MiV1ctg1254	9278	9290	Y
MiV1ctg1295.11314.g.13	(g)13	MiV1ctg1295	11314	11326	Y
MiV1ctg131.97744.g.13	(g)13	MiV1ctg131	97744	97756	Y
MiV1ctg131.98252.g.13	(g)13	MiV1ctg131	98252	98264	Y
MiV1ctg132.92312.g.13	(g)13	MiV1ctg132	92312	92324	Y
MiV1ctg134.2278.g.13	(g)13	MiV1ctg134	2278	2290	Y
MiV1ctg136.11686.g.13	(g)13	MiV1ctg136	11686	11698	Y
MiV1ctg136.11831.g.13	(g)13	MiV1ctg136	11831	11843	Y
MiV1ctg1427.3521.g.13	(g)13	MiV1ctg1427	3521	3533	Y
MiV1ctg1427.5134.g.13	(g)13	MiV1ctg1427	5134	5146	N
MiV1ctg146.59123.g.13	(g)13	MiV1ctg146	59123	59135	Y
MiV1ctg148.46984.g.13	(g)13	MiV1ctg148	46984	46996	Y
MiV1ctg1481.1.g.13	(g)13	MiV1ctg1481	1	13	N
MiV1ctg15.172345.g.13	(g)13	MiV1ctg15	172345	172357	Y
MiV1ctg155.53659.g.13	(g)13	MiV1ctg155	53659	53671	Y
MiV1ctg1551.8960.g.13	(g)13	MiV1ctg1551	8960	8972	Y
MiV1ctg158.79955.g.13	(g)13	MiV1ctg158	79955	79967	Y
MiV1ctg1585.13790.g.13	(g)13	MiV1ctg1585	13790	13802	Y
MiV1ctg159.15249.g.13	(g)13	MiV1ctg159	15249	15261	Y
MiV1ctg16.136400.g.13	(g)13	MiV1ctg16	136400	136412	Y
MiV1ctg160.70200.g.13	(g)13	MiV1ctg160	70200	70212	Y
MiV1ctg160.82624.g.13	(g)13	MiV1ctg160	82624	82636	Y
MiV1ctg162.16972.g.13	(g)13	MiV1ctg162	16972	16984	Y
MiV1ctg1631.6475.g.13	(g)13	MiV1ctg1631	6475	6487	Y
MiV1ctg1638.3926.g.13	(g)13	MiV1ctg1638	3926	3938	Y
MiV1ctg1700.6719.g.13	(g)13	MiV1ctg1700	6719	6731	Y
MiV1ctg1714.3264.g.13	(g)13	MiV1ctg1714	3264	3276	Y
MiV1ctg172.12396.g.13	(g)13	MiV1ctg172	12396	12408	Y
MiV1ctg1765.7291.g.13	(g)13	MiV1ctg1765	7291	7303	Y
MiV1ctg18.55.g.13	(g)13	MiV1ctg18	55	67	Y
MiV1ctg184.66110.g.13	(g)13	MiV1ctg184	66110	66122	Y
MiV1ctg187.9915.g.13	(g)13	MiV1ctg187	9915	9927	Y
MiV1ctg19.208434.g.13	(g)13	MiV1ctg19	208434	208446	Y
MiV1ctg191.24270.g.13	(g)13	MiV1ctg191	24270	24282	Y
MiV1ctg195.56611.g.13	(g)13	MiV1ctg195	56611	56623	Y
MiV1ctg195.61831.g.13	(g)13	MiV1ctg195	61831	61843	Y
MiV1ctg20.215752.g.13	(g)13	MiV1ctg20	215752	215764	Y
MiV1ctg2001.163.g.13	(g)13	MiV1ctg2001	163	175	Y
MiV1ctg2011.3252.g.13	(g)13	MiV1ctg2011	3252	3264	Y
MiV1ctg2084.1431.g.13	(g)13	MiV1ctg2084	1431	1443	Y
MiV1ctg210.69233.g.13	(g)13	MiV1ctg210	69233	69245	Y
MiV1ctg210.90453.g.13	(g)13	MiV1ctg210	90453	90465	Y
MiV1ctg2158.966.g.13	(g)13	MiV1ctg2158	966	978	Y
MiV1ctg2192.3060.g.13	(g)13	MiV1ctg2192	3060	3072	Y
MiV1ctg220.17860.g.13	(g)13	MiV1ctg220	17860	17872	Y
MiV1ctg2204.2839.g.13	(g)13	MiV1ctg2204	2839	2851	Y
MiV1ctg2235.5523.g.13	(g)13	MiV1ctg2235	5523	5535	N
MiV1ctg2260.2663.g.13	(g)13	MiV1ctg2260	2663	2675	Y
MiV1ctg2267.4109.g.13	(g)13	MiV1ctg2267	4109	4121	Y
MiV1ctg2271.4007.g.13	(g)13	MiV1ctg2271	4007	4019	Y
MiV1ctg228.12740.g.13	(g)13	MiV1ctg228	12740	12752	Y
MiV1ctg229.68054.g.13	(g)13	MiV1ctg229	68054	68066	Y
MiV1ctg235.52014.g.13	(g)13	MiV1ctg235	52014	52026	Y
MiV1ctg2359.2086.g.13	(g)13	MiV1ctg2359	2086	2098	Y
MiV1ctg241.33661.g.13	(g)13	MiV1ctg241	33661	33673	Y
MiV1ctg2523.4625.g.13	(g)13	MiV1ctg2523	4625	4637	Y
MiV1ctg2576.1984.g.13	(g)13	MiV1ctg2576	1984	1996	Y
MiV1ctg26.165775.g.13	(g)13	MiV1ctg26	165775	165787	Y
MiV1ctg260.75899.g.13	(g)13	MiV1ctg260	75899	75911	Y
MiV1ctg260.949.g.13	(g)13	MiV1ctg260	949	961	Y
MiV1ctg2647.765.g.13	(g)13	MiV1ctg2647	765	777	Y
MiV1ctg2661.4055.g.13	(g)13	MiV1ctg2661	4055	4067	Y
MiV1ctg269.7181.g.13	(g)13	MiV1ctg269	7181	7193	Y
MiV1ctg27.894.g.13	(g)13	MiV1ctg27	894	906	Y
MiV1ctg2770.3318.g.13	(g)13	MiV1ctg2770	3318	3330	Y
MiV1ctg281.26003.g.13	(g)13	MiV1ctg281	26003	26015	Y
MiV1ctg282.23074.g.13	(g)13	MiV1ctg282	23074	23086	Y
MiV1ctg283.38286.g.13	(g)13	MiV1ctg283	38286	38298	Y
MiV1ctg284.48802.g.13	(g)13	MiV1ctg284	48802	48814	Y
MiV1ctg291.47188.g.13	(g)13	MiV1ctg291	47188	47200	Y
MiV1ctg291.9542.g.13	(g)13	MiV1ctg291	9542	9554	Y
MiV1ctg293.10184.g.13	(g)13	MiV1ctg293	10184	10196	Y
MiV1ctg294.58895.g.13	(g)13	MiV1ctg294	58895	58907	Y
MiV1ctg3.263175.g.13	(g)13	MiV1ctg3	263175	263187	Y
MiV1ctg301.55276.g.13	(g)13	MiV1ctg301	55276	55288	Y
MiV1ctg307.63.g.13	(g)13	MiV1ctg307	63	75	Y
MiV1ctg308.38274.g.13	(g)13	MiV1ctg308	38274	38286	Y
MiV1ctg309.22160.g.13	(g)13	MiV1ctg309	22160	22172	Y
MiV1ctg315.62336.g.13	(g)13	MiV1ctg315	62336	62348	Y
MiV1ctg32.4353.g.13	(g)13	MiV1ctg32	4353	4365	Y
MiV1ctg32.95616.g.13	(g)13	MiV1ctg32	95616	95628	Y
MiV1ctg322.22138.g.13	(g)13	MiV1ctg322	22138	22150	Y
MiV1ctg33.38671.g.13	(g)13	MiV1ctg33	38671	38683	Y
MiV1ctg33.44388.g.13	(g)13	MiV1ctg33	44388	44400	Y
MiV1ctg332.1586.g.13	(g)13	MiV1ctg332	1586	1598	Y
MiV1ctg349.6088.g.13	(g)13	MiV1ctg349	6088	6100	Y
MiV1ctg351.47171.g.13	(g)13	MiV1ctg351	47171	47183	Y
MiV1ctg352.20132.g.13	(g)13	MiV1ctg352	20132	20144	Y
MiV1ctg360.5843.g.13	(g)13	MiV1ctg360	5843	5855	Y
MiV1ctg37.37835.g.13	(g)13	MiV1ctg37	37835	37847	Y
MiV1ctg37.80205.g.13	(g)13	MiV1ctg37	80205	80217	N
MiV1ctg377.25429.g.13	(g)13	MiV1ctg377	25429	25441	Y
MiV1ctg38.152978.g.13	(g)13	MiV1ctg38	152978	152990	Y
MiV1ctg384.47534.g.13	(g)13	MiV1ctg384	47534	47546	Y
MiV1ctg419.6038.g.13	(g)13	MiV1ctg419	6038	6050	Y
MiV1ctg42.136491.g.13	(g)13	MiV1ctg42	136491	136503	N
MiV1ctg42.24419.g.13	(g)13	MiV1ctg42	24419	24431	Y
MiV1ctg43.64551.g.13	(g)13	MiV1ctg43	64551	64563	Y
MiV1ctg430.24103.g.13	(g)13	MiV1ctg430	24103	24115	Y
MiV1ctg44.163502.g.13	(g)13	MiV1ctg44	163502	163514	Y
MiV1ctg452.34200.g.13	(g)13	MiV1ctg452	34200	34212	Y
MiV1ctg459.8368.g.13	(g)13	MiV1ctg459	8368	8380	Y
MiV1ctg48.151381.g.13	(g)13	MiV1ctg48	151381	151393	Y
MiV1ctg48.167560.g.13	(g)13	MiV1ctg48	167560	167572	Y
MiV1ctg49.59826.g.13	(g)13	MiV1ctg49	59826	59838	Y
MiV1ctg496.19357.g.13	(g)13	MiV1ctg496	19357	19369	N
MiV1ctg497.39351.g.13	(g)13	MiV1ctg497	39351	39363	Y
MiV1ctg5.245064.g.13	(g)13	MiV1ctg5	245064	245076	Y
MiV1ctg50.99265.g.13	(g)13	MiV1ctg50	99265	99277	Y
MiV1ctg506.47698.g.13	(g)13	MiV1ctg506	47698	47710	Y
MiV1ctg531.15288.g.13	(g)13	MiV1ctg531	15288	15300	Y
MiV1ctg541.11443.g.13	(g)13	MiV1ctg541	11443	11455	Y
MiV1ctg567.5184.g.13	(g)13	MiV1ctg567	5184	5196	Y
MiV1ctg608.26424.g.13	(g)13	MiV1ctg608	26424	26436	Y
MiV1ctg638.30402.g.13	(g)13	MiV1ctg638	30402	30414	Y
MiV1ctg639.26039.g.13	(g)13	MiV1ctg639	26039	26051	N
MiV1ctg649.5056.g.13	(g)13	MiV1ctg649	5056	5068	Y
MiV1ctg65.92452.g.13	(g)13	MiV1ctg65	92452	92464	Y
MiV1ctg67.147041.g.13	(g)13	MiV1ctg67	147041	147053	Y
MiV1ctg67.157946.g.13	(g)13	MiV1ctg67	157946	157958	Y
MiV1ctg67.18594.g.13	(g)13	MiV1ctg67	18594	18606	Y
MiV1ctg67.91552.g.13	(g)13	MiV1ctg67	91552	91564	Y
MiV1ctg673.9747.g.13	(g)13	MiV1ctg673	9747	9759	Y
MiV1ctg678.1458.g.13	(g)13	MiV1ctg678	1458	1470	Y
MiV1ctg693.21251.g.13	(g)13	MiV1ctg693	21251	21263	Y
MiV1ctg7.188802.g.13	(g)13	MiV1ctg7	188802	188814	Y
MiV1ctg7.275389.g.13	(g)13	MiV1ctg7	275389	275401	Y
MiV1ctg732.6457.g.13	(g)13	MiV1ctg732	6457	6469	Y
MiV1ctg734.13435.g.13	(g)13	MiV1ctg734	13435	13447	Y
MiV1ctg736.9959.g.13	(g)13	MiV1ctg736	9959	9971	Y
MiV1ctg751.16852.g.13	(g)13	MiV1ctg751	16852	16864	Y
MiV1ctg759.25460.g.13	(g)13	MiV1ctg759	25460	25472	Y
MiV1ctg8.226044.g.13	(g)13	MiV1ctg8	226044	226056	Y
MiV1ctg8.64110.g.13	(g)13	MiV1ctg8	64110	64122	Y
MiV1ctg81.51116.g.13	(g)13	MiV1ctg81	51116	51128	Y
MiV1ctg824.21760.g.13	(g)13	MiV1ctg824	21760	21772	Y
MiV1ctg834.24493.g.13	(g)13	MiV1ctg834	24493	24505	Y
MiV1ctg843.51.g.13	(g)13	MiV1ctg843	51	63	Y
MiV1ctg845.21350.g.13	(g)13	MiV1ctg845	21350	21362	Y
MiV1ctg85.83795.g.13	(g)13	MiV1ctg85	83795	83807	N
MiV1ctg869.12729.g.13	(g)13	MiV1ctg869	12729	12741	Y
MiV1ctg87.17903.g.13	(g)13	MiV1ctg87	17903	17915	Y
MiV1ctg87.92274.g.13	(g)13	MiV1ctg87	92274	92286	Y
MiV1ctg927.17929.g.13	(g)13	MiV1ctg927	17929	17941	Y
MiV1ctg938.5551.g.13	(g)13	MiV1ctg938	5551	5563	Y
MiV1ctg959.10681.g.13	(g)13	MiV1ctg959	10681	10693	Y
MiV1ctg96.130590.g.13	(g)13	MiV1ctg96	130590	130602	Y
MiV1ctg969.3692.g.13	(g)13	MiV1ctg969	3692	3704	Y
MiV1ctg97.123173.g.13	(g)13	MiV1ctg97	123173	123185	Y
MiV1ctg97.58766.g.13	(g)13	MiV1ctg97	58766	58778	Y
MiV1ctg989.81.g.13	(g)13	MiV1ctg989	81	93	Y
MiV1ctg996.16137.g.13	(g)13	MiV1ctg996	16137	16149	Y
MiV1ctg10.126750.g.14	(g)14	MiV1ctg10	126750	126763	Y
MiV1ctg105.47444.g.14	(g)14	MiV1ctg105	47444	47457	Y
MiV1ctg107.70938.g.14	(g)14	MiV1ctg107	70938	70951	Y
MiV1ctg11.166105.g.14	(g)14	MiV1ctg11	166105	166118	Y
MiV1ctg1117.16048.g.14	(g)14	MiV1ctg1117	16048	16061	Y
MiV1ctg1136.16078.g.14	(g)14	MiV1ctg1136	16078	16091	Y
MiV1ctg1152.2561.g.14	(g)14	MiV1ctg1152	2561	2574	Y
MiV1ctg1190.11875.g.14	(g)14	MiV1ctg1190	11875	11888	Y
MiV1ctg1192.5857.g.14	(g)14	MiV1ctg1192	5857	5870	Y
MiV1ctg1195.17580.g.14	(g)14	MiV1ctg1195	17580	17593	N
MiV1ctg12.128877.g.14	(g)14	MiV1ctg12	128877	128890	Y
MiV1ctg1226.9222.g.14	(g)14	MiV1ctg1226	9222	9235	Y
MiV1ctg1258.14143.g.14	(g)14	MiV1ctg1258	14143	14156	Y
MiV1ctg1264.16110.g.14	(g)14	MiV1ctg1264	16110	16123	Y
MiV1ctg1270.5418.g.14	(g)14	MiV1ctg1270	5418	5431	Y
MiV1ctg129.122762.g.14	(g)14	MiV1ctg129	122762	122775	Y
MiV1ctg1293.8357.g.14	(g)14	MiV1ctg1293	8357	8370	Y
MiV1ctg1326.6560.g.14	(g)14	MiV1ctg1326	6560	6573	Y
MiV1ctg1368.6633.g.14	(g)14	MiV1ctg1368	6633	6646	N
MiV1ctg1467.9880.g.14	(g)14	MiV1ctg1467	9880	9893	Y
MiV1ctg147.28074.g.14	(g)14	MiV1ctg147	28074	28087	Y
MiV1ctg1475.4443.g.14	(g)14	MiV1ctg1475	4443	4456	Y
MiV1ctg152.80364.g.14	(g)14	MiV1ctg152	80364	80377	Y
MiV1ctg1557.7064.g.14	(g)14	MiV1ctg1557	7064	7077	Y
MiV1ctg156.15030.g.14	(g)14	MiV1ctg156	15030	15043	Y
MiV1ctg16.174454.g.14	(g)14	MiV1ctg16	174454	174467	Y
MiV1ctg161.95516.g.14	(g)14	MiV1ctg161	95516	95529	Y
MiV1ctg164.1865.g.14	(g)14	MiV1ctg164	1865	1878	Y
MiV1ctg166.90253.g.14	(g)14	MiV1ctg166	90253	90266	Y
MiV1ctg1663.3606.g.14	(g)14	MiV1ctg1663	3606	3619	Y
MiV1ctg17.81547.g.14	(g)14	MiV1ctg17	81547	81560	Y
MiV1ctg1707.2608.g.14	(g)14	MiV1ctg1707	2608	2621	Y
MiV1ctg1786.4871.g.14	(g)14	MiV1ctg1786	4871	4884	Y
MiV1ctg191.79978.g.14	(g)14	MiV1ctg191	79978	79991	N
MiV1ctg2.89686.g.14	(g)14	MiV1ctg2	89686	89699	Y
MiV1ctg20.93906.g.14	(g)14	MiV1ctg20	93906	93919	Y
MiV1ctg2020.6349.g.14	(g)14	MiV1ctg2020	6349	6362	N
MiV1ctg21.43617.g.14	(g)14	MiV1ctg21	43617	43630	Y
MiV1ctg2216.1.g.14	(g)14	MiV1ctg2216	1	14	N
MiV1ctg23.73748.g.14	(g)14	MiV1ctg23	73748	73761	Y
MiV1ctg241.2948.g.14	(g)14	MiV1ctg241	2948	2961	Y
MiV1ctg2505.4471.g.14	(g)14	MiV1ctg2505	4471	4484	Y
MiV1ctg268.33214.g.14	(g)14	MiV1ctg268	33214	33227	Y
MiV1ctg27.76.g.14	(g)14	MiV1ctg27	76	89	Y
MiV1ctg277.59626.g.14	(g)14	MiV1ctg277	59626	59639	Y
MiV1ctg279.20600.g.14	(g)14	MiV1ctg279	20600	20613	Y
MiV1ctg281.38615.g.14	(g)14	MiV1ctg281	38615	38628	Y
MiV1ctg2828.1207.g.14	(g)14	MiV1ctg2828	1207	1220	Y
MiV1ctg2880.1174.g.14	(g)14	MiV1ctg2880	1174	1187	Y
MiV1ctg291.47152.g.14	(g)14	MiV1ctg291	47152	47165	Y
MiV1ctg294.62028.g.14	(g)14	MiV1ctg294	62028	62041	Y
MiV1ctg297.18899.g.14	(g)14	MiV1ctg297	18899	18912	Y
MiV1ctg297.26547.g.14	(g)14	MiV1ctg297	26547	26560	Y
MiV1ctg297.33135.g.14	(g)14	MiV1ctg297	33135	33148	Y
MiV1ctg297.56568.g.14	(g)14	MiV1ctg297	56568	56581	Y
MiV1ctg297.8988.g.14	(g)14	MiV1ctg297	8988	9001	Y
MiV1ctg30.48216.g.14	(g)14	MiV1ctg30	48216	48229	Y
MiV1ctg30.97934.g.14	(g)14	MiV1ctg30	97934	97947	Y
MiV1ctg302.3938.g.14	(g)14	MiV1ctg302	3938	3951	Y
MiV1ctg309.22070.g.14	(g)14	MiV1ctg309	22070	22083	Y
MiV1ctg328.21138.g.14	(g)14	MiV1ctg328	21138	21151	Y
MiV1ctg344.36270.g.14	(g)14	MiV1ctg344	36270	36283	Y
MiV1ctg345.9788.g.14	(g)14	MiV1ctg345	9788	9801	Y
MiV1ctg353.37468.g.14	(g)14	MiV1ctg353	37468	37481	Y
MiV1ctg365.6304.g.14	(g)14	MiV1ctg365	6304	6317	Y
MiV1ctg393.36633.g.14	(g)14	MiV1ctg393	36633	36646	Y
MiV1ctg393.46985.g.14	(g)14	MiV1ctg393	46985	46998	Y
MiV1ctg406.16553.g.14	(g)14	MiV1ctg406	16553	16566	Y
MiV1ctg41.23005.g.14	(g)14	MiV1ctg41	23005	23018	Y
MiV1ctg41.50806.g.14	(g)14	MiV1ctg41	50806	50819	Y
MiV1ctg420.17638.g.14	(g)14	MiV1ctg420	17638	17651	Y
MiV1ctg428.40752.g.14	(g)14	MiV1ctg428	40752	40765	Y
MiV1ctg428.4554.g.14	(g)14	MiV1ctg428	4554	4567	Y
MiV1ctg437.1251.g.14	(g)14	MiV1ctg437	1251	1264	Y
MiV1ctg439.13416.g.14	(g)14	MiV1ctg439	13416	13429	Y
MiV1ctg440.29781.g.14	(g)14	MiV1ctg440	29781	29794	Y
MiV1ctg442.43342.g.14	(g)14	MiV1ctg442	43342	43355	Y
MiV1ctg475.19.g.14	(g)14	MiV1ctg475	19	32	N
MiV1ctg476.27549.g.14	(g)14	MiV1ctg476	27549	27562	Y
MiV1ctg489.44981.g.14	(g)14	MiV1ctg489	44981	44994	Y
MiV1ctg491.12999.g.14	(g)14	MiV1ctg491	12999	13012	Y
MiV1ctg5.229811.g.14	(g)14	MiV1ctg5	229811	229824	Y
MiV1ctg501.21691.g.14	(g)14	MiV1ctg501	21691	21704	Y
MiV1ctg507.15931.g.14	(g)14	MiV1ctg507	15931	15944	Y
MiV1ctg509.37784.g.14	(g)14	MiV1ctg509	37784	37797	Y
MiV1ctg51.146455.g.14	(g)14	MiV1ctg51	146455	146468	Y
MiV1ctg511.17728.g.14	(g)14	MiV1ctg511	17728	17741	Y
MiV1ctg521.38057.g.14	(g)14	MiV1ctg521	38057	38070	Y
MiV1ctg533.27239.g.14	(g)14	MiV1ctg533	27239	27252	Y
MiV1ctg54.64138.g.14	(g)14	MiV1ctg54	64138	64151	Y
MiV1ctg543.20667.g.14	(g)14	MiV1ctg543	20667	20680	Y
MiV1ctg566.11020.g.14	(g)14	MiV1ctg566	11020	11033	Y
MiV1ctg624.40021.g.14	(g)14	MiV1ctg624	40021	40034	Y
MiV1ctg625.96.g.14	(g)14	MiV1ctg625	96	109	Y
MiV1ctg64.131761.g.14	(g)14	MiV1ctg64	131761	131774	Y
MiV1ctg64.7593.g.14	(g)14	MiV1ctg64	7593	7606	Y
MiV1ctg648.35945.g.14	(g)14	MiV1ctg648	35945	35958	Y
MiV1ctg651.37026.g.14	(g)14	MiV1ctg651	37026	37039	Y
MiV1ctg657.31853.g.14	(g)14	MiV1ctg657	31853	31866	N
MiV1ctg663.22630.g.14	(g)14	MiV1ctg663	22630	22643	Y
MiV1ctg67.75818.g.14	(g)14	MiV1ctg67	75818	75831	Y
MiV1ctg671.1822.g.14	(g)14	MiV1ctg671	1822	1835	Y
MiV1ctg673.9329.g.14	(g)14	MiV1ctg673	9329	9342	Y
MiV1ctg685.8560.g.14	(g)14	MiV1ctg685	8560	8573	Y
MiV1ctg690.26872.g.14	(g)14	MiV1ctg690	26872	26885	Y
MiV1ctg71.118226.g.14	(g)14	MiV1ctg71	118226	118239	Y
MiV1ctg744.27822.g.14	(g)14	MiV1ctg744	27822	27835	Y
MiV1ctg782.7713.g.14	(g)14	MiV1ctg782	7713	7726	Y
MiV1ctg803.17476.g.14	(g)14	MiV1ctg803	17476	17489	Y
MiV1ctg811.22782.g.14	(g)14	MiV1ctg811	22782	22795	Y
MiV1ctg852.11006.g.14	(g)14	MiV1ctg852	11006	11019	Y
MiV1ctg86.81944.g.14	(g)14	MiV1ctg86	81944	81957	Y
MiV1ctg880.20171.g.14	(g)14	MiV1ctg880	20171	20184	Y
MiV1ctg884.11678.g.14	(g)14	MiV1ctg884	11678	11691	Y
MiV1ctg89.95865.g.14	(g)14	MiV1ctg89	95865	95878	Y
MiV1ctg900.8649.g.14	(g)14	MiV1ctg900	8649	8662	Y
MiV1ctg957.6609.g.14	(g)14	MiV1ctg957	6609	6622	N
MiV1ctg96.130776.g.14	(g)14	MiV1ctg96	130776	130789	Y
MiV1ctg967.21165.g.14	(g)14	MiV1ctg967	21165	21178	Y
MiV1ctg998.22008.g.14	(g)14	MiV1ctg998	22008	22021	Y
MiV1ctg0.268231.g.15	(g)15	MiV1ctg0	268231	268245	Y
MiV1ctg1009.4073.g.15	(g)15	MiV1ctg1009	4073	4087	Y
MiV1ctg103.91999.g.15	(g)15	MiV1ctg103	91999	92013	Y
MiV1ctg1030.18417.g.15	(g)15	MiV1ctg1030	18417	18431	Y
MiV1ctg1039.17942.g.15	(g)15	MiV1ctg1039	17942	17956	Y
MiV1ctg104.89874.g.15	(g)15	MiV1ctg104	89874	89888	Y
MiV1ctg109.95723.g.15	(g)15	MiV1ctg109	95723	95737	Y
MiV1ctg1090.15388.g.15	(g)15	MiV1ctg1090	15388	15402	Y
MiV1ctg11.71988.g.15	(g)15	MiV1ctg11	71988	72002	Y
MiV1ctg119.38863.g.15	(g)15	MiV1ctg119	38863	38877	Y
MiV1ctg119.59038.g.15	(g)15	MiV1ctg119	59038	59052	Y
MiV1ctg12.111179.g.15	(g)15	MiV1ctg12	111179	111193	Y
MiV1ctg12.206290.g.15	(g)15	MiV1ctg12	206290	206304	Y
MiV1ctg122.77274.g.15	(g)15	MiV1ctg122	77274	77288	Y
MiV1ctg1244.435.g.15	(g)15	MiV1ctg1244	435	449	Y
MiV1ctg1249.13309.g.15	(g)15	MiV1ctg1249	13309	13323	Y
MiV1ctg1313.16006.g.15	(g)15	MiV1ctg1313	16006	16020	Y
MiV1ctg1313.6393.g.15	(g)15	MiV1ctg1313	6393	6407	Y
MiV1ctg132.83304.g.15	(g)15	MiV1ctg132	83304	83318	Y
MiV1ctg1372.14537.g.15	(g)15	MiV1ctg1372	14537	14551	N
MiV1ctg1420.12274.g.15	(g)15	MiV1ctg1420	12274	12288	Y
MiV1ctg144.86846.g.15	(g)15	MiV1ctg144	86846	86860	N
MiV1ctg147.27650.g.15	(g)15	MiV1ctg147	27650	27664	Y
MiV1ctg148.46937.g.15	(g)15	MiV1ctg148	46937	46951	Y
MiV1ctg148.49817.g.15	(g)15	MiV1ctg148	49817	49831	Y
MiV1ctg151.81470.g.15	(g)15	MiV1ctg151	81470	81484	Y
MiV1ctg1563.9339.g.15	(g)15	MiV1ctg1563	9339	9353	Y
MiV1ctg158.35974.g.15	(g)15	MiV1ctg158	35974	35988	Y
MiV1ctg16.170328.g.15	(g)15	MiV1ctg16	170328	170342	Y
MiV1ctg160.90153.g.15	(g)15	MiV1ctg160	90153	90167	Y
MiV1ctg1712.4004.g.15	(g)15	MiV1ctg1712	4004	4018	Y
MiV1ctg178.65708.g.15	(g)15	MiV1ctg178	65708	65722	Y
MiV1ctg18.30059.g.15	(g)15	MiV1ctg18	30059	30073	Y
MiV1ctg19.84921.g.15	(g)15	MiV1ctg19	84921	84935	Y
MiV1ctg2.192976.g.15	(g)15	MiV1ctg2	192976	192990	Y
MiV1ctg205.26387.g.15	(g)15	MiV1ctg205	26387	26401	Y
MiV1ctg205.82507.g.15	(g)15	MiV1ctg205	82507	82521	Y
MiV1ctg2109.3954.g.15	(g)15	MiV1ctg2109	3954	3968	Y
MiV1ctg228.31999.g.15	(g)15	MiV1ctg228	31999	32013	Y
MiV1ctg228.35768.g.15	(g)15	MiV1ctg228	35768	35782	Y
MiV1ctg23.158244.g.15	(g)15	MiV1ctg23	158244	158258	Y
MiV1ctg2309.1555.g.15	(g)15	MiV1ctg2309	1555	1569	Y
MiV1ctg231.34575.g.15	(g)15	MiV1ctg231	34575	34589	Y
MiV1ctg232.48843.g.15	(g)15	MiV1ctg232	48843	48857	Y
MiV1ctg240.46429.g.15	(g)15	MiV1ctg240	46429	46443	Y
MiV1ctg241.23071.g.15	(g)15	MiV1ctg241	23071	23085	Y
MiV1ctg2416.2374.g.15	(g)15	MiV1ctg2416	2374	2388	Y
MiV1ctg2424.1609.g.15	(g)15	MiV1ctg2424	1609	1623	Y
MiV1ctg2439.3703.g.15	(g)15	MiV1ctg2439	3703	3717	Y
MiV1ctg26.4136.g.15	(g)15	MiV1ctg26	4136	4150	Y
MiV1ctg260.71148.g.15	(g)15	MiV1ctg260	71148	71162	Y
MiV1ctg265.11714.g.15	(g)15	MiV1ctg265	11714	11728	Y
MiV1ctg275.48436.g.15	(g)15	MiV1ctg275	48436	48450	Y
MiV1ctg277.25523.g.15	(g)15	MiV1ctg277	25523	25537	Y
MiV1ctg277.54157.g.15	(g)15	MiV1ctg277	54157	54171	Y
MiV1ctg2774.1251.g.15	(g)15	MiV1ctg2774	1251	1265	Y
MiV1ctg28.97270.g.15	(g)15	MiV1ctg28	97270	97284	Y
MiV1ctg2873.1298.g.15	(g)15	MiV1ctg2873	1298	1312	Y
MiV1ctg291.47076.g.15	(g)15	MiV1ctg291	47076	47090	Y
MiV1ctg304.54976.g.15	(g)15	MiV1ctg304	54976	54990	Y
MiV1ctg305.15401.g.15	(g)15	MiV1ctg305	15401	15415	Y
MiV1ctg31.141742.g.15	(g)15	MiV1ctg31	141742	141756	Y
MiV1ctg33.62576.g.15	(g)15	MiV1ctg33	62576	62590	Y
MiV1ctg33.91201.g.15	(g)15	MiV1ctg33	91201	91215	Y
MiV1ctg342.28060.g.15	(g)15	MiV1ctg342	28060	28074	Y
MiV1ctg343.7446.g.15	(g)15	MiV1ctg343	7446	7460	Y
MiV1ctg374.13465.g.15	(g)15	MiV1ctg374	13465	13479	Y
MiV1ctg381.13404.g.15	(g)15	MiV1ctg381	13404	13418	Y
MiV1ctg384.9376.g.15	(g)15	MiV1ctg384	9376	9390	Y
MiV1ctg387.42791.g.15	(g)15	MiV1ctg387	42791	42805	Y
MiV1ctg396.42253.g.15	(g)15	MiV1ctg396	42253	42267	Y
MiV1ctg40.165030.g.15	(g)15	MiV1ctg40	165030	165044	Y
MiV1ctg40.165656.g.15	(g)15	MiV1ctg40	165656	165670	Y
MiV1ctg411.28956.g.15	(g)15	MiV1ctg411	28956	28970	Y
MiV1ctg411.38.g.15	(g)15	MiV1ctg411	38	52	Y
MiV1ctg423.21472.g.15	(g)15	MiV1ctg423	21472	21486	Y
MiV1ctg435.27337.g.15	(g)15	MiV1ctg435	27337	27351	Y
MiV1ctg449.35360.g.15	(g)15	MiV1ctg449	35360	35374	Y
MiV1ctg473.11197.g.15	(g)15	MiV1ctg473	11197	11211	Y
MiV1ctg5.244645.g.15	(g)15	MiV1ctg5	244645	244659	Y
MiV1ctg514.34586.g.15	(g)15	MiV1ctg514	34586	34600	Y
MiV1ctg54.145489.g.15	(g)15	MiV1ctg54	145489	145503	Y
MiV1ctg54.151892.g.15	(g)15	MiV1ctg54	151892	151906	Y
MiV1ctg544.25019.g.15	(g)15	MiV1ctg544	25019	25033	Y
MiV1ctg55.105246.g.15	(g)15	MiV1ctg55	105246	105260	Y
MiV1ctg550.5267.g.15	(g)15	MiV1ctg550	5267	5281	Y
MiV1ctg594.16513.g.15	(g)15	MiV1ctg594	16513	16527	Y
MiV1ctg6.108251.g.15	(g)15	MiV1ctg6	108251	108265	Y
MiV1ctg618.15364.g.15	(g)15	MiV1ctg618	15364	15378	Y
MiV1ctg626.2688.g.15	(g)15	MiV1ctg626	2688	2702	Y
MiV1ctg629.32443.g.15	(g)15	MiV1ctg629	32443	32457	Y
MiV1ctg65.149824.g.15	(g)15	MiV1ctg65	149824	149838	Y
MiV1ctg67.157903.g.15	(g)15	MiV1ctg67	157903	157917	Y
MiV1ctg69.169156.g.15	(g)15	MiV1ctg69	169156	169170	Y
MiV1ctg703.18238.g.15	(g)15	MiV1ctg703	18238	18252	Y
MiV1ctg72.120438.g.15	(g)15	MiV1ctg72	120438	120452	Y
MiV1ctg738.30059.g.15	(g)15	MiV1ctg738	30059	30073	Y
MiV1ctg78.119347.g.15	(g)15	MiV1ctg78	119347	119361	Y
MiV1ctg815.19.g.15	(g)15	MiV1ctg815	19	33	N
MiV1ctg85.110292.g.15	(g)15	MiV1ctg85	110292	110306	Y
MiV1ctg858.21331.g.15	(g)15	MiV1ctg858	21331	21345	Y
MiV1ctg874.8839.g.15	(g)15	MiV1ctg874	8839	8853	Y
MiV1ctg88.112539.g.15	(g)15	MiV1ctg88	112539	112553	Y
MiV1ctg88.55091.g.15	(g)15	MiV1ctg88	55091	55105	Y
MiV1ctg94.23426.g.15	(g)15	MiV1ctg94	23426	23440	Y
MiV1ctg959.10745.g.15	(g)15	MiV1ctg959	10745	10759	Y
MiV1ctg1.238781.g.16	(g)16	MiV1ctg1	238781	238796	Y
MiV1ctg10.201500.g.16	(g)16	MiV1ctg10	201500	201515	Y
MiV1ctg10.263603.g.16	(g)16	MiV1ctg10	263603	263618	Y
MiV1ctg10.27786.g.16	(g)16	MiV1ctg10	27786	27801	N
MiV1ctg1108.15038.g.16	(g)16	MiV1ctg1108	15038	15053	Y
MiV1ctg1118.17551.g.16	(g)16	MiV1ctg1118	17551	17566	Y
MiV1ctg112.56583.g.16	(g)16	MiV1ctg112	56583	56598	Y
MiV1ctg1124.16029.g.16	(g)16	MiV1ctg1124	16029	16044	Y
MiV1ctg1130.15713.g.16	(g)16	MiV1ctg1130	15713	15728	Y
MiV1ctg1131.19370.g.16	(g)16	MiV1ctg1131	19370	19385	Y
MiV1ctg122.81678.g.16	(g)16	MiV1ctg122	81678	81693	Y
MiV1ctg1249.13457.g.16	(g)16	MiV1ctg1249	13457	13472	N
MiV1ctg1287.8646.g.16	(g)16	MiV1ctg1287	8646	8661	Y
MiV1ctg1305.10770.g.16	(g)16	MiV1ctg1305	10770	10785	Y
MiV1ctg134.83108.g.16	(g)16	MiV1ctg134	83108	83123	Y
MiV1ctg1425.5191.g.16	(g)16	MiV1ctg1425	5191	5206	Y
MiV1ctg1439.5160.g.16	(g)16	MiV1ctg1439	5160	5175	Y
MiV1ctg1484.12544.g.16	(g)16	MiV1ctg1484	12544	12559	Y
MiV1ctg151.7545.g.16	(g)16	MiV1ctg151	7545	7560	Y
MiV1ctg154.77889.g.16	(g)16	MiV1ctg154	77889	77904	Y
MiV1ctg1662.7997.g.16	(g)16	MiV1ctg1662	7997	8012	Y
MiV1ctg178.55521.g.16	(g)16	MiV1ctg178	55521	55536	Y
MiV1ctg184.70657.g.16	(g)16	MiV1ctg184	70657	70672	Y
MiV1ctg1913.6788.g.16	(g)16	MiV1ctg1913	6788	6803	Y
MiV1ctg214.77684.g.16	(g)16	MiV1ctg214	77684	77699	N
MiV1ctg22.51.g.16	(g)16	MiV1ctg22	51	66	Y
MiV1ctg2230.2470.g.16	(g)16	MiV1ctg2230	2470	2485	Y
MiV1ctg228.24251.g.16	(g)16	MiV1ctg228	24251	24266	N
MiV1ctg2296.3758.g.16	(g)16	MiV1ctg2296	3758	3773	Y
MiV1ctg2300.5229.g.16	(g)16	MiV1ctg2300	5229	5244	Y
MiV1ctg25.71034.g.16	(g)16	MiV1ctg25	71034	71049	Y
MiV1ctg25.97544.g.16	(g)16	MiV1ctg25	97544	97559	Y
MiV1ctg250.58414.g.16	(g)16	MiV1ctg250	58414	58429	Y
MiV1ctg255.5876.g.16	(g)16	MiV1ctg255	5876	5891	Y
MiV1ctg257.43672.g.16	(g)16	MiV1ctg257	43672	43687	Y
MiV1ctg257.59615.g.16	(g)16	MiV1ctg257	59615	59630	Y
[truncated: 2,885 more rows]
