# Supplementary material for: Genome-wide survey and analysis of microsatellites in nematodes, with a focus on the plant-parasitic species Meloidogyne incognita
Source: BMC Genomics. 2010 Oct 25;11:598. doi: 10.1186/1471-2164-11-598 (PMC3091743; doi:10.1186/1471-2164-11-598)
Supplement: Additional file 2 — Table S2: The 1,094 microsatellite loci identified in the protein-coding sequences of Meloidogyne incognita. The 'primers' row indicates the microsatellites for which amplification primers could be designed (Y) or not (N) using the Primer3 software [48]. Primers are available upon request to the authors. [file 1471-2164-11-598-S2.XLS]

## Sheet: Feuil1
Additional file 2: Table S2. The 1,094 microsatellite loci identified in the
protein-coding sequences of Meloidogyne incognita. The 'primers' row indicates the
microsatellites for which amplification primers could be designed (Y) or not (N) using
the Primer3 software (Rozen and Skaletsky, 2000). Primers are available upon
request to the authors.
Microsatellite	Motif	Protein	Start	Stop	Primers
Minc03465.645.a.12	(a)12	Minc03465	645	656	Y
Minc05738.429.a.14	(a)14	Minc05738	429	442	Y
Minc12963.657.a.31	(a)31	Minc12963	657	687	Y
Minc04583.2021.aac.5	(aac)5	Minc04583	2021	2035	Y
Minc16200.470.aac.5	(aac)5	Minc16200	470	484	Y
Minc07348.226.aac.5	(aac)5	Minc07348	226	240	Y
Minc04213a.3563.aac.5	(aac)5	Minc04213a	3563	3577	Y
Minc14935.446.aac.5	(aac)5	Minc14935	446	460	Y
Minc00560.55.aac.5	(aac)5	Minc00560	55	69	Y
Minc10434.1865.aac.5	(aac)5	Minc10434	1865	1879	Y
Minc12877.812.aac.5	(aac)5	Minc12877	812	826	Y
Minc03810a.899.aac.5	(aac)5	Minc03810a	899	913	Y
Minc02643.167.aac.5	(aac)5	Minc02643	167	181	Y
Minc10641a.2279.aac.5	(aac)5	Minc10641a	2279	2293	Y
Minc15271.1040.aac.5	(aac)5	Minc15271	1040	1054	Y
Minc16730.576.aac.5	(aac)5	Minc16730	576	590	Y
Minc09825.15.aac.5	(aac)5	Minc09825	15	29	N
Minc12661.2660.aac.5	(aac)5	Minc12661	2660	2674	Y
Minc05525.1224.aac.5	(aac)5	Minc05525	1224	1238	Y
Minc07694.2568.aac.5	(aac)5	Minc07694	2568	2582	Y
Minc01359.561.aac.5	(aac)5	Minc01359	561	575	Y
Minc00636.892.aac.5	(aac)5	Minc00636	892	906	Y
Minc17563.248.aac.5	(aac)5	Minc17563	248	262	Y
Minc17563.1094.aac.5	(aac)5	Minc17563	1094	1108	Y
Minc09740.966.aac.5	(aac)5	Minc09740	966	980	Y
Minc12888.473.aac.5	(aac)5	Minc12888	473	487	Y
Minc15131.1989.aac.5	(aac)5	Minc15131	1989	2003	Y
Minc16086a.203.aac.5	(aac)5	Minc16086a	203	217	Y
Minc07556.2888.aac.5	(aac)5	Minc07556	2888	2902	N
Minc18039.1647.aac.5	(aac)5	Minc18039	1647	1661	Y
Minc10520.4997.aac.5	(aac)5	Minc10520	4997	5011	Y
Minc08679.1157.aac.5	(aac)5	Minc08679	1157	1171	Y
Minc02297.1199.aac.5	(aac)5	Minc02297	1199	1213	Y
Minc14087.118.aac.5	(aac)5	Minc14087	118	132	Y
Minc06474.833.aac.5	(aac)5	Minc06474	833	847	Y
Minc13323.138.aac.5	(aac)5	Minc13323	138	152	Y
Minc08525.4914.aac.5	(aac)5	Minc08525	4914	4928	Y
Minc15533.1439.aac.5	(aac)5	Minc15533	1439	1453	Y
Minc01368.2996.aac.5	(aac)5	Minc01368	2996	3010	Y
Minc04806.1514.aac.5	(aac)5	Minc04806	1514	1528	Y
Minc05221.641.aac.5	(aac)5	Minc05221	641	655	Y
Minc03560.6104.aac.5	(aac)5	Minc03560	6104	6118	Y
Minc15168.1165.aac.5	(aac)5	Minc15168	1165	1179	Y
Minc05993.1073.aac.5	(aac)5	Minc05993	1073	1087	Y
Minc04146.635.aac.5	(aac)5	Minc04146	635	649	Y
Minc04146.4287.aac.5	(aac)5	Minc04146	4287	4301	Y
Minc10702.956.aac.5	(aac)5	Minc10702	956	970	Y
Minc10641b.2168.aac.5	(aac)5	Minc10641b	2168	2182	Y
Minc11428.2564.aac.5	(aac)5	Minc11428	2564	2578	Y
Minc01952.712.aac.5	(aac)5	Minc01952	712	726	Y
Minc03144.386.aac.5	(aac)5	Minc03144	386	400	Y
Minc16529.582.aac.5	(aac)5	Minc16529	582	596	Y
Minc18780.137.aac.5	(aac)5	Minc18780	137	151	Y
Minc03204.1410.aac.5	(aac)5	Minc03204	1410	1424	Y
Minc03810b.461.aac.5	(aac)5	Minc03810b	461	475	Y
Minc01696.1516.aac.5	(aac)5	Minc01696	1516	1530	Y
Minc00710.326.aac.5	(aac)5	Minc00710	326	340	Y
Minc00733.596.aac.5	(aac)5	Minc00733	596	610	Y
Minc00733.676.aac.5	(aac)5	Minc00733	676	690	Y
Minc10726.77.aac.5	(aac)5	Minc10726	77	91	Y
Minc11436.332.aac.5	(aac)5	Minc11436	332	346	Y
Minc03778.3971.aac.5	(aac)5	Minc03778	3971	3985	Y
Minc05998.1745.aac.5	(aac)5	Minc05998	1745	1759	Y
Minc08779.2598.aac.5	(aac)5	Minc08779	2598	2612	Y
Minc12541.902.aac.5	(aac)5	Minc12541	902	916	Y
Minc12541.1526.aac.5	(aac)5	Minc12541	1526	1540	Y
Minc13426.1421.aac.5	(aac)5	Minc13426	1421	1435	Y
Minc14221.3248.aac.5	(aac)5	Minc14221	3248	3262	Y
Minc04467.113.aac.5	(aac)5	Minc04467	113	127	Y
Minc17779.204.aac.5	(aac)5	Minc17779	204	218	Y
Minc01347.144.aac.5	(aac)5	Minc01347	144	158	Y
Minc19140.453.aac.5	(aac)5	Minc19140	453	467	Y
Minc12501.1223.aac.5	(aac)5	Minc12501	1223	1237	Y
Minc14000.1688.aac.5	(aac)5	Minc14000	1688	1702	Y
Minc04349.1338.aac.5	(aac)5	Minc04349	1338	1352	Y
Minc05222.1557.aac.5	(aac)5	Minc05222	1557	1571	Y
Minc05222.3483.aac.5	(aac)5	Minc05222	3483	3497	Y
Minc11717.257.aac.5	(aac)5	Minc11717	257	271	Y
Minc16086b.8.aac.5	(aac)5	Minc16086b	8	22	N
Minc18679.191.aac.5	(aac)5	Minc18679	191	205	Y
Minc09497.198.aac.5	(aac)5	Minc09497	198	212	Y
Minc00148.4614.aac.6	(aac)6	Minc00148	4614	4631	Y
Minc02659b.1697.aac.6	(aac)6	Minc02659b	1697	1714	Y
Minc18191.270.aac.6	(aac)6	Minc18191	270	287	Y
Minc08557.3551.aac.6	(aac)6	Minc08557	3551	3568	Y
Minc09713.1280.aac.6	(aac)6	Minc09713	1280	1297	Y
Minc15013.2723.aac.6	(aac)6	Minc15013	2723	2740	N
Minc14125.1154.aac.6	(aac)6	Minc14125	1154	1171	Y
Minc07589b.485.aac.6	(aac)6	Minc07589b	485	502	Y
Minc13610.144.aac.6	(aac)6	Minc13610	144	161	Y
Minc15445.632.aac.6	(aac)6	Minc15445	632	649	Y
Minc11428.1676.aac.6	(aac)6	Minc11428	1676	1693	Y
Minc04027c.2162.aac.6	(aac)6	Minc04027c	2162	2179	Y
Minc07589a.485.aac.6	(aac)6	Minc07589a	485	502	Y
Minc02659a.1697.aac.6	(aac)6	Minc02659a	1697	1714	Y
Minc15372.1283.aac.6	(aac)6	Minc15372	1283	1300	Y
Minc04027a.2696.aac.6	(aac)6	Minc04027a	2696	2713	Y
Minc19055.75.aac.6	(aac)6	Minc19055	75	92	Y
Minc08525.5237.aac.7	(aac)7	Minc08525	5237	5257	Y
Minc17277.1457.aac.7	(aac)7	Minc17277	1457	1477	Y
Minc15168.1778.aac.7	(aac)7	Minc15168	1778	1798	Y
Minc04023.2352.aac.7	(aac)7	Minc04023	2352	2372	Y
Minc15221.134.aac.7	(aac)7	Minc15221	134	154	Y
Minc14898.53.aag.5	(aag)5	Minc14898	53	67	Y
Minc12476.40.aag.5	(aag)5	Minc12476	40	54	Y
Minc16628.1058.aag.5	(aag)5	Minc16628	1058	1072	Y
Minc03366b.4679.aag.5	(aag)5	Minc03366b	4679	4693	Y
Minc04417.1472.aag.5	(aag)5	Minc04417	1472	1486	Y
Minc10007.608.aag.5	(aag)5	Minc10007	608	622	Y
Minc08386.2899.aag.5	(aag)5	Minc08386	2899	2913	Y
Minc18786.106.aag.5	(aag)5	Minc18786	106	120	Y
Minc02656.106.aag.5	(aag)5	Minc02656	106	120	Y
Minc18726.106.aag.5	(aag)5	Minc18726	106	120	Y
Minc09153.1019.aag.5	(aag)5	Minc09153	1019	1033	Y
Minc16654.908.aag.5	(aag)5	Minc16654	908	922	Y
Minc13119a.932.aag.5	(aag)5	Minc13119a	932	946	Y
Minc01755.608.aag.5	(aag)5	Minc01755	608	622	Y
Minc02772.1943.aag.5	(aag)5	Minc02772	1943	1957	Y
Minc13119b.509.aag.5	(aag)5	Minc13119b	509	523	Y
Minc03366a.4679.aag.5	(aag)5	Minc03366a	4679	4693	Y
Minc19196.425.aag.5	(aag)5	Minc19196	425	439	Y
Minc02684.106.aag.5	(aag)5	Minc02684	106	120	Y
Minc14017a.2795.aag.6	(aag)6	Minc14017a	2795	2812	Y
Minc17040.2096.aag.6	(aag)6	Minc17040	2096	2113	Y
Minc15671.149.aag.7	(aag)7	Minc15671	149	169	Y
Minc09229.919.aat.14	(aat)14	Minc09229	919	960	Y
Minc02686f.2188.aat.5	(aat)5	Minc02686f	2188	2202	Y
Minc02659b.2035.aat.5	(aat)5	Minc02659b	2035	2049	Y
Minc00937.1231.aat.5	(aat)5	Minc00937	1231	1245	Y
Minc01258.3574.aat.5	(aat)5	Minc01258	3574	3588	Y
Minc12475b.1768.aat.5	(aat)5	Minc12475b	1768	1782	Y
Minc01168.1738.aat.5	(aat)5	Minc01168	1738	1752	N
Minc05574.166.aat.5	(aat)5	Minc05574	166	180	Y
Minc14507.55.aat.5	(aat)5	Minc14507	55	69	Y
Minc08507.517.aat.5	(aat)5	Minc08507	517	531	Y
Minc03660.907.aat.5	(aat)5	Minc03660	907	921	Y
Minc06792.19.aat.5	(aat)5	Minc06792	19	33	N
Minc05702.286.aat.5	(aat)5	Minc05702	286	300	Y
Minc06002.232.aat.5	(aat)5	Minc06002	232	246	Y
Minc16734.1033.aat.5	(aat)5	Minc16734	1033	1047	Y
Minc12326.37.aat.5	(aat)5	Minc12326	37	51	Y
Minc08388.1297.aat.5	(aat)5	Minc08388	1297	1311	Y
Minc12750.610.aat.5	(aat)5	Minc12750	610	624	Y
Minc11102.2635.aat.5	(aat)5	Minc11102	2635	2649	Y
Minc07988.1015.aat.5	(aat)5	Minc07988	1015	1029	Y
Minc02686c.4450.aat.5	(aat)5	Minc02686c	4450	4464	Y
Minc12303.1372.aat.5	(aat)5	Minc12303	1372	1386	Y
Minc13815.1426.aat.5	(aat)5	Minc13815	1426	1440	Y
Minc16156.691.aat.5	(aat)5	Minc16156	691	705	Y
Minc06274.814.aat.5	(aat)5	Minc06274	814	828	Y
Minc01439.3022.aat.5	(aat)5	Minc01439	3022	3036	Y
Minc11585.4000.aat.5	(aat)5	Minc11585	4000	4014	Y
Minc09833.1426.aat.5	(aat)5	Minc09833	1426	1440	Y
Minc04146.3844.aat.5	(aat)5	Minc04146	3844	3858	Y
Minc09129.2869.aat.5	(aat)5	Minc09129	2869	2883	N
Minc02600.1153.aat.5	(aat)5	Minc02600	1153	1167	Y
Minc02686b.4450.aat.5	(aat)5	Minc02686b	4450	4464	Y
Minc12474a.1768.aat.5	(aat)5	Minc12474a	1768	1782	Y
Minc02686a.4450.aat.5	(aat)5	Minc02686a	4450	4464	Y
Minc09229.691.aat.5	(aat)5	Minc09229	691	705	Y
Minc18797.481.aat.5	(aat)5	Minc18797	481	495	Y
Minc16070.2056.aat.5	(aat)5	Minc16070	2056	2070	Y
Minc08834.61.aat.5	(aat)5	Minc08834	61	75	Y
Minc02318.850.aat.5	(aat)5	Minc02318	850	864	Y
Minc02659a.2035.aat.5	(aat)5	Minc02659a	2035	2049	Y
Minc04081.1201.aat.5	(aat)5	Minc04081	1201	1215	Y
Minc08616.2071.aat.5	(aat)5	Minc08616	2071	2085	Y
Minc09171.262.aat.5	(aat)5	Minc09171	262	276	Y
Minc01931.835.aat.5	(aat)5	Minc01931	835	849	Y
Minc08279.574.aat.5	(aat)5	Minc08279	574	588	Y
Minc04142.358.aat.5	(aat)5	Minc04142	358	372	Y
Minc13830.1252.aat.5	(aat)5	Minc13830	1252	1266	Y
Minc05222.3037.aat.5	(aat)5	Minc05222	3037	3051	Y
Minc12409.805.aat.6	(aat)6	Minc12409	805	822	Y
Minc06853.94.aat.6	(aat)6	Minc06853	94	111	Y
Minc07988.1072.aat.6	(aat)6	Minc07988	1072	1089	Y
Minc01061b.109.aat.6	(aat)6	Minc01061b	109	126	Y
Minc01339.727.aat.6	(aat)6	Minc01339	727	744	Y
Minc04026.271.aat.6	(aat)6	Minc04026	271	288	Y
Minc01060.502.aat.6	(aat)6	Minc01060	502	519	Y
Minc09944.4.aat.7	(aat)7	Minc09944	4	24	N
Minc06311a.534.aca.5	(aca)5	Minc06311a	534	548	Y
Minc06311a.1434.aca.5	(aca)5	Minc06311a	1434	1448	Y
Minc16296.876.aca.5	(aca)5	Minc16296	876	890	Y
Minc07903.2269.aca.5	(aca)5	Minc07903	2269	2283	Y
Minc02686f.1878.aca.5	(aca)5	Minc02686f	1878	1892	Y
Minc09570.243.aca.5	(aca)5	Minc09570	243	257	Y
Minc12416.726.aca.5	(aca)5	Minc12416	726	740	Y
Minc87334b.2547.aca.5	(aca)5	Minc87334b	2547	2561	Y
Minc17017.1065.aca.5	(aca)5	Minc17017	1065	1079	Y
Minc17620.72.aca.5	(aca)5	Minc17620	72	86	Y
Minc00560.183.aca.5	(aca)5	Minc00560	183	197	Y
Minc08584.1023.aca.5	(aca)5	Minc08584	1023	1037	Y
Minc15036.549.aca.5	(aca)5	Minc15036	549	563	Y
Minc08777.6.aca.5	(aca)5	Minc08777	6	20	N
Minc16731.1207.aca.5	(aca)5	Minc16731	1207	1221	Y
Minc12475b.1455.aca.5	(aca)5	Minc12475b	1455	1469	Y
Minc16273b.771.aca.5	(aca)5	Minc16273b	771	785	Y
Minc06940.1300.aca.5	(aca)5	Minc06940	1300	1314	Y
Minc14240.1345.aca.5	(aca)5	Minc14240	1345	1359	Y
Minc03561.357.aca.5	(aca)5	Minc03561	357	371	Y
Minc09810.75.aca.5	(aca)5	Minc09810	75	89	Y
Minc02815.828.aca.5	(aca)5	Minc02815	828	842	Y
Minc06879.156.aca.5	(aca)5	Minc06879	156	170	Y
Minc06242.843.aca.5	(aca)5	Minc06242	843	857	Y
Minc02921.1215.aca.5	(aca)5	Minc02921	1215	1229	Y
Minc16773.252.aca.5	(aca)5	Minc16773	252	266	Y
Minc16228.2346.aca.5	(aca)5	Minc16228	2346	2360	Y
Minc10275.852.aca.5	(aca)5	Minc10275	852	866	Y
Minc10275.1755.aca.5	(aca)5	Minc10275	1755	1769	Y
Minc08234.393.aca.5	(aca)5	Minc08234	393	407	N
Minc10900.48.aca.5	(aca)5	Minc10900	48	62	N
Minc05767.2306.aca.5	(aca)5	Minc05767	2306	2320	Y
Minc10185.1092.aca.5	(aca)5	Minc10185	1092	1106	Y
Minc14509b.3573.aca.5	(aca)5	Minc14509b	3573	3587	Y
Minc17040.1564.aca.5	(aca)5	Minc17040	1564	1578	Y
Minc04025.1917.aca.5	(aca)5	Minc04025	1917	1931	N
Minc12881.1056.aca.5	(aca)5	Minc12881	1056	1070	Y
Minc06885.981.aca.5	(aca)5	Minc06885	981	995	Y
Minc01919.1368.aca.5	(aca)5	Minc01919	1368	1382	Y
Minc07581.1971.aca.5	(aca)5	Minc07581	1971	1985	Y
Minc15871.837.aca.5	(aca)5	Minc15871	837	851	Y
Minc02686c.4140.aca.5	(aca)5	Minc02686c	4140	4154	Y
Minc08233.2082.aca.5	(aca)5	Minc08233	2082	2096	Y
Minc01435.2219.aca.5	(aca)5	Minc01435	2219	2233	Y
Minc01561.831.aca.5	(aca)5	Minc01561	831	845	Y
Minc13295.948.aca.5	(aca)5	Minc13295	948	962	Y
Minc01352.1491.aca.5	(aca)5	Minc01352	1491	1505	Y
Minc17253.1851.aca.5	(aca)5	Minc17253	1851	1865	Y
Minc03560.2658.aca.5	(aca)5	Minc03560	2658	2672	Y
Minc03560.4080.aca.5	(aca)5	Minc03560	4080	4094	Y
Minc05059a.1560.aca.5	(aca)5	Minc05059a	1560	1574	Y
Minc01522a.2607.aca.5	(aca)5	Minc01522a	2607	2621	Y
Minc06874.534.aca.5	(aca)5	Minc06874	534	548	Y
Minc10182.1876.aca.5	(aca)5	Minc10182	1876	1890	Y
Minc04007.1185.aca.5	(aca)5	Minc04007	1185	1199	Y
Minc07702.897.aca.5	(aca)5	Minc07702	897	911	Y
Minc14509c.3300.aca.5	(aca)5	Minc14509c	3300	3314	Y
Minc00471.355.aca.5	(aca)5	Minc00471	355	369	Y
Minc13388.1329.aca.5	(aca)5	Minc13388	1329	1343	Y
Minc13388.2343.aca.5	(aca)5	Minc13388	2343	2357	Y
Minc11187.2370.aca.5	(aca)5	Minc11187	2370	2384	Y
Minc02686b.4140.aca.5	(aca)5	Minc02686b	4140	4154	Y
Minc12474a.1455.aca.5	(aca)5	Minc12474a	1455	1469	Y
Minc14509a.3735.aca.5	(aca)5	Minc14509a	3735	3749	Y
Minc07456.525.aca.5	(aca)5	Minc07456	525	539	Y
Minc02686a.4140.aca.5	(aca)5	Minc02686a	4140	4154	Y
Minc14697a.3234.aca.5	(aca)5	Minc14697a	3234	3248	Y
Minc05291.588.aca.5	(aca)5	Minc05291	588	602	Y
Minc00509.243.aca.5	(aca)5	Minc00509	243	257	Y
Minc18911.108.aca.5	(aca)5	Minc18911	108	122	Y
Minc01637.508.aca.5	(aca)5	Minc01637	508	522	Y
Minc15852.435.aca.5	(aca)5	Minc15852	435	449	Y
Minc03191.55.aca.5	(aca)5	Minc03191	55	69	Y
Minc13250.1437.aca.5	(aca)5	Minc13250	1437	1451	Y
Minc10816.2055.aca.5	(aca)5	Minc10816	2055	2069	Y
Minc15458.1212.aca.5	(aca)5	Minc15458	1212	1226	Y
Minc11963.531.aca.5	(aca)5	Minc11963	531	545	Y
Minc08746a.1344.aca.5	(aca)5	Minc08746a	1344	1358	Y
Minc00529.1188.aca.5	(aca)5	Minc00529	1188	1202	Y
Minc10897.99.aca.5	(aca)5	Minc10897	99	113	Y
Minc15534.456.aca.5	(aca)5	Minc15534	456	470	Y
Minc16273a.675.aca.5	(aca)5	Minc16273a	675	689	Y
Minc06972.2568.aca.5	(aca)5	Minc06972	2568	2582	Y
Minc17024.9.aca.5	(aca)5	Minc17024	9	23	N
Minc00733.351.aca.5	(aca)5	Minc00733	351	365	Y
Minc06712.1134.aca.5	(aca)5	Minc06712	1134	1148	Y
Minc17084.64.aca.5	(aca)5	Minc17084	64	78	Y
Minc08509.102.aca.5	(aca)5	Minc08509	102	116	Y
Minc10011.1341.aca.5	(aca)5	Minc10011	1341	1355	Y
Minc05059b.1164.aca.5	(aca)5	Minc05059b	1164	1178	Y
Minc07344a.366.aca.5	(aca)5	Minc07344a	366	380	Y
Minc13735.1584.aca.5	(aca)5	Minc13735	1584	1598	Y
Minc05158.483.aca.5	(aca)5	Minc05158	483	497	Y
Minc03811.3246.aca.5	(aca)5	Minc03811	3246	3260	Y
Minc17500.180.aca.5	(aca)5	Minc17500	180	194	Y
Minc16073.675.aca.5	(aca)5	Minc16073	675	689	Y
Minc16211.1260.aca.5	(aca)5	Minc16211	1260	1274	Y
Minc06392.327.aca.5	(aca)5	Minc06392	327	341	Y
Minc13465.6136.aca.5	(aca)5	Minc13465	6136	6150	Y
Minc14515.2958.aca.5	(aca)5	Minc14515	2958	2972	Y
Minc12541.1449.aca.5	(aca)5	Minc12541	1449	1463	Y
Minc12541.1662.aca.5	(aca)5	Minc12541	1662	1676	Y
Minc10190.1266.aca.5	(aca)5	Minc10190	1266	1280	Y
Minc07984.852.aca.5	(aca)5	Minc07984	852	866	Y
Minc10523.1860.aca.5	(aca)5	Minc10523	1860	1874	Y
Minc06344.2469.aca.5	(aca)5	Minc06344	2469	2483	Y
Minc06200.1861.aca.5	(aca)5	Minc06200	1861	1875	Y
Minc13426.831.aca.5	(aca)5	Minc13426	831	845	Y
Minc15641.2598.aca.5	(aca)5	Minc15641	2598	2612	Y
Minc09510.43.aca.5	(aca)5	Minc09510	43	57	Y
Minc15372.894.aca.5	(aca)5	Minc15372	894	908	Y
Minc15372.940.aca.5	(aca)5	Minc15372	940	954	Y
Minc08873.225.aca.5	(aca)5	Minc08873	225	239	Y
Minc13488.3201.aca.5	(aca)5	Minc13488	3201	3215	Y
Minc12473.1104.aca.5	(aca)5	Minc12473	1104	1118	Y
Minc13734.1572.aca.5	(aca)5	Minc13734	1572	1586	Y
Minc15594.159.aca.5	(aca)5	Minc15594	159	173	Y
Minc10374.3382.aca.5	(aca)5	Minc10374	3382	3396	Y
Minc10562.3057.aca.5	(aca)5	Minc10562	3057	3071	Y
Minc06438.1926.aca.5	(aca)5	Minc06438	1926	1940	Y
Minc16310.2808.aca.5	(aca)5	Minc16310	2808	2822	Y
Minc14106.327.aca.5	(aca)5	Minc14106	327	341	Y
Minc12416.393.aca.6	(aca)6	Minc12416	393	410	Y
Minc13814.4119.aca.6	(aca)6	Minc13814	4119	4136	Y
Minc04758.213.aca.6	(aca)6	Minc04758	213	230	Y
Minc00635.27.aca.6	(aca)6	Minc00635	27	44	Y
Minc17371.1528.aca.6	(aca)6	Minc17371	1528	1545	Y
Minc01164.3586.aca.6	(aca)6	Minc01164	3586	3603	Y
Minc05447.1059.aca.6	(aca)6	Minc05447	1059	1076	N
Minc04417.1789.aca.6	(aca)6	Minc04417	1789	1806	Y
Minc00636.1401.aca.6	(aca)6	Minc00636	1401	1418	Y
Minc18377.1138.aca.6	(aca)6	Minc18377	1138	1155	Y
Minc03162.64.aca.6	(aca)6	Minc03162	64	81	Y
Minc10968.396.aca.6	(aca)6	Minc10968	396	413	Y
Minc15131.2044.aca.6	(aca)6	Minc15131	2044	2061	Y
Minc04025.183.aca.6	(aca)6	Minc04025	183	200	Y
Minc14558.1614.aca.6	(aca)6	Minc14558	1614	1631	Y
Minc15713.864.aca.6	(aca)6	Minc15713	864	881	Y
Minc10033.312.aca.6	(aca)6	Minc10033	312	329	Y
Minc07589b.87.aca.6	(aca)6	Minc07589b	87	104	Y
Minc15573.444.aca.6	(aca)6	Minc15573	444	461	Y
Minc09168d.463.aca.6	(aca)6	Minc09168d	463	480	Y
Minc09168a.463.aca.6	(aca)6	Minc09168a	463	480	Y
Minc14588.2382.aca.6	(aca)6	Minc14588	2382	2399	Y
Minc09168c.463.aca.6	(aca)6	Minc09168c	463	480	Y
Minc04041.1539.aca.6	(aca)6	Minc04041	1539	1556	Y
Minc00733.96.aca.6	(aca)6	Minc00733	96	113	Y
Minc16060.427.aca.6	(aca)6	Minc16060	427	444	Y
Minc10169.1180.aca.6	(aca)6	Minc10169	1180	1197	Y
Minc07589a.87.aca.6	(aca)6	Minc07589a	87	104	Y
Minc09212.181.aca.6	(aca)6	Minc09212	181	198	Y
Minc13730.855.aca.6	(aca)6	Minc13730	855	872	Y
Minc02201.837.aca.6	(aca)6	Minc02201	837	854	Y
Minc15372.561.aca.6	(aca)6	Minc15372	561	578	Y
Minc12473.567.aca.6	(aca)6	Minc12473	567	584	Y
Minc18315.18.aca.6	(aca)6	Minc18315	18	35	N
Minc14653.711.aca.6	(aca)6	Minc14653	711	728	Y
Minc13673.181.aca.6	(aca)6	Minc13673	181	198	Y
Minc13135.2064.aca.7	(aca)7	Minc13135	2064	2084	Y
Minc02659b.1731.aca.7	(aca)7	Minc02659b	1731	1751	Y
Minc10336.1128.aca.7	(aca)7	Minc10336	1128	1148	Y
Minc01989.156.aca.7	(aca)7	Minc01989	156	176	Y
Minc04025.1035.aca.7	(aca)7	Minc04025	1035	1055	Y
Minc15362.2781.aca.7	(aca)7	Minc15362	2781	2801	Y
Minc06763.15.aca.7	(aca)7	Minc06763	15	35	N
Minc15168.1395.aca.7	(aca)7	Minc15168	1395	1415	Y
Minc09229.171.aca.7	(aca)7	Minc09229	171	191	Y
Minc02659a.1731.aca.7	(aca)7	Minc02659a	1731	1751	Y
Minc18563.738.aca.7	(aca)7	Minc18563	738	758	Y
Minc15034a.642.aca.7	(aca)7	Minc15034a	642	662	Y
Minc07068.292.aca.8	(aca)8	Minc07068	292	315	Y
Minc19116a.480.aca.8	(aca)8	Minc19116a	480	503	Y
Minc13735.2730.aca.8	(aca)8	Minc13735	2730	2753	Y
Minc19116d.639.aca.8	(aca)8	Minc19116d	639	662	Y
Minc15877.66.aca.8	(aca)8	Minc15877	66	89	Y
Minc17809.459.acc.5	(acc)5	Minc17809	459	473	Y
Minc05059a.2442.acc.5	(acc)5	Minc05059a	2442	2456	Y
Minc19161.459.acc.5	(acc)5	Minc19161	459	473	Y
Minc16589a.4107.acc.5	(acc)5	Minc16589a	4107	4121	Y
Minc05059b.2046.acc.5	(acc)5	Minc05059b	2046	2060	Y
Minc10190.1872.acc.5	(acc)5	Minc10190	1872	1886	Y
Minc18083.351.acc.6	(acc)6	Minc18083	351	368	N
Minc09235.502.act.5	(act)5	Minc09235	502	516	Y
Minc14904.316.act.6	(act)6	Minc14904	316	333	Y
Minc00462.1356.aga.5	(aga)5	Minc00462	1356	1370	Y
Minc07598.264.aga.5	(aga)5	Minc07598	264	278	Y
Minc07556.3693.aga.5	(aga)5	Minc07556	3693	3707	Y
Minc03592.696.aga.5	(aga)5	Minc03592	696	710	Y
Minc05600.879.aga.5	(aga)5	Minc05600	879	893	Y
Minc17946.1576.aga.5	(aga)5	Minc17946	1576	1590	Y
Minc06968.312.aga.5	(aga)5	Minc06968	312	326	Y
Minc00734.414.aga.5	(aga)5	Minc00734	414	428	Y
Minc14054.792.aga.5	(aga)5	Minc14054	792	806	Y
Minc10523.4056.aga.5	(aga)5	Minc10523	4056	4070	Y
Minc02163.1633.aga.5	(aga)5	Minc02163	1633	1647	Y
Minc04142.339.aga.5	(aga)5	Minc04142	339	353	Y
Minc03933.2349.aga.5	(aga)5	Minc03933	2349	2363	Y
Minc15362.3801.aga.6	(aga)6	Minc15362	3801	3818	Y
Minc10873.666.aga.6	(aga)6	Minc10873	666	683	Y
Minc19071.939.aga.6	(aga)6	Minc19071	939	956	Y
Minc01763.12.aga.6	(aga)6	Minc01763	12	29	N
Minc03933.2580.aga.6	(aga)6	Minc03933	2580	2597	Y
Minc03456.3161.agc.5	(agc)5	Minc03456	3161	3175	N
Minc14944.574.agc.5	(agc)5	Minc14944	574	588	Y
Minc15485.933.agg.5	(agg)5	Minc15485	933	947	Y
Minc12787b.3147.agg.5	(agg)5	Minc12787b	3147	3161	Y
Minc03256.1479.agg.5	(agg)5	Minc03256	1479	1493	Y
Minc03560.4449.agg.5	(agg)5	Minc03560	4449	4463	Y
Minc13079.597.agg.5	(agg)5	Minc13079	597	611	Y
Minc15907.1050.agg.5	(agg)5	Minc15907	1050	1064	Y
Minc10291.399.agg.5	(agg)5	Minc10291	399	413	Y
Minc11986.1224.agg.5	(agg)5	Minc11986	1224	1238	Y
Minc06329.1206.agg.5	(agg)5	Minc06329	1206	1220	Y
Minc19180.744.agg.5	(agg)5	Minc19180	744	758	Y
Minc15522.36.agg.5	(agg)5	Minc15522	36	50	Y
Minc06296.474.agg.5	(agg)5	Minc06296	474	488	Y
Minc05246.543.agg.5	(agg)5	Minc05246	543	557	Y
Minc08429.3726.agg.5	(agg)5	Minc08429	3726	3740	Y
Minc12787a.3099.agg.5	(agg)5	Minc12787a	3099	3113	Y
Minc05738.2022.agg.5	(agg)5	Minc05738	2022	2036	Y
Minc03193.486.agg.6	(agg)6	Minc03193	486	503	Y
Minc01372.1983.agg.6	(agg)6	Minc01372	1983	2000	Y
Minc03561.478.agt.5	(agt)5	Minc03561	478	492	Y
Minc15014.397.agt.5	(agt)5	Minc15014	397	411	Y
Minc07389.778.agt.5	(agt)5	Minc07389	778	792	Y
Minc09229.575.ata.11	(ata)11	Minc09229	575	607	Y
Minc87334b.2072.ata.5	(ata)5	Minc87334b	2072	2086	Y
Minc06760b.341.ata.5	(ata)5	Minc06760b	341	355	Y
Minc07844.239.ata.5	(ata)5	Minc07844	239	253	Y
Minc05254.1304.ata.5	(ata)5	Minc05254	1304	1318	Y
Minc15864c.341.ata.5	(ata)5	Minc15864c	341	355	Y
Minc10117.1235.ata.5	(ata)5	Minc10117	1235	1249	Y
Minc08746a.869.ata.5	(ata)5	Minc08746a	869	883	Y
Minc15864a.236.ata.5	(ata)5	Minc15864a	236	250	Y
Minc06760a.236.ata.5	(ata)5	Minc06760a	236	250	Y
Minc01511.5.ata.7	(ata)7	Minc01511	5	25	N
Minc06054.44.atc.5	(atc)5	Minc06054	44	58	Y
Minc13249.613.atc.5	(atc)5	Minc13249	613	627	N
Minc15322.12.att.5	(att)5	Minc15322	12	26	N
Minc09413.5630.att.5	(att)5	Minc09413	5630	5644	Y
Minc01155.269.att.5	(att)5	Minc01155	269	283	Y
Minc07581.5255.att.5	(att)5	Minc07581	5255	5269	Y
Minc07532.215.att.5	(att)5	Minc07532	215	229	N
Minc13662.42.att.5	(att)5	Minc13662	42	56	N
Minc05188.2260.caa.5	(caa)5	Minc05188	2260	2274	Y
Minc05188.2350.caa.5	(caa)5	Minc05188	2350	2364	Y
Minc04684.682.caa.5	(caa)5	Minc04684	682	696	Y
Minc01338.433.caa.5	(caa)5	Minc01338	433	447	Y
Minc08745.550.caa.5	(caa)5	Minc08745	550	564	Y
Minc06313.691.caa.5	(caa)5	Minc06313	691	705	Y
Minc12416.37.caa.5	(caa)5	Minc12416	37	51	Y
Minc12416.1175.caa.5	(caa)5	Minc12416	1175	1189	Y
Minc02494.28.caa.5	(caa)5	Minc02494	28	42	N
Minc04397.142.caa.5	(caa)5	Minc04397	142	156	Y
Minc04397.394.caa.5	(caa)5	Minc04397	394	408	Y
Minc87334b.550.caa.5	(caa)5	Minc87334b	550	564	Y
Minc06672.508.caa.5	(caa)5	Minc06672	508	522	Y
Minc01229.415.caa.5	(caa)5	Minc01229	415	429	Y
Minc17017.529.caa.5	(caa)5	Minc17017	529	543	Y
Minc17017.802.caa.5	(caa)5	Minc17017	802	816	Y
Minc17017.1123.caa.5	(caa)5	Minc17017	1123	1137	Y
Minc16152.2071.caa.5	(caa)5	Minc16152	2071	2085	Y
Minc07885b.358.caa.5	(caa)5	Minc07885b	358	372	Y
Minc02634.424.caa.5	(caa)5	Minc02634	424	438	Y
Minc14565.463.caa.5	(caa)5	Minc14565	463	477	Y
Minc00560.328.caa.5	(caa)5	Minc00560	328	342	Y
Minc15036.706.caa.5	(caa)5	Minc15036	706	720	Y
Minc12795.550.caa.5	(caa)5	Minc12795	550	564	Y
Minc15224.909.caa.5	(caa)5	Minc15224	909	923	Y
Minc08510.577.caa.5	(caa)5	Minc08510	577	591	Y
Minc08510.1168.caa.5	(caa)5	Minc08510	1168	1182	Y
Minc15071.1351.caa.5	(caa)5	Minc15071	1351	1365	Y
Minc05622a.127.caa.5	(caa)5	Minc05622a	127	141	Y
Minc05622a.307.caa.5	(caa)5	Minc05622a	307	321	Y
Minc07332.445.caa.5	(caa)5	Minc07332	445	459	Y
Minc12409.292.caa.5	(caa)5	Minc12409	292	306	Y
Minc01168.945.caa.5	(caa)5	Minc01168	945	959	Y
Minc06940.1231.caa.5	(caa)5	Minc06940	1231	1245	Y
Minc17404.226.caa.5	(caa)5	Minc17404	226	240	Y
Minc14507.706.caa.5	(caa)5	Minc14507	706	720	Y
Minc04027b.2081.caa.5	(caa)5	Minc04027b	2081	2095	Y
Minc07111.2236.caa.5	(caa)5	Minc07111	2236	2250	Y
Minc18147.718.caa.5	(caa)5	Minc18147	718	732	Y
Minc18147.748.caa.5	(caa)5	Minc18147	748	762	Y
Minc03034.37.caa.5	(caa)5	Minc03034	37	51	Y
Minc02815.799.caa.5	(caa)5	Minc02815	799	813	Y
Minc13258.8.caa.5	(caa)5	Minc13258	8	22	N
Minc17878.46.caa.5	(caa)5	Minc17878	46	60	Y
Minc10554.3046.caa.5	(caa)5	Minc10554	3046	3060	Y
Minc08092.1270.caa.5	(caa)5	Minc08092	1270	1284	Y
Minc15014.214.caa.5	(caa)5	Minc15014	214	228	Y
Minc06243.2008.caa.5	(caa)5	Minc06243	2008	2022	Y
Minc16309.1891.caa.5	(caa)5	Minc16309	1891	1905	Y
Minc03392.3085.caa.5	(caa)5	Minc03392	3085	3099	Y
Minc05525.1450.caa.5	(caa)5	Minc05525	1450	1464	Y
Minc09413.4198.caa.5	(caa)5	Minc09413	4198	4212	Y
Minc06042a.1147.caa.5	(caa)5	Minc06042a	1147	1161	Y
Minc03990.1282.caa.5	(caa)5	Minc03990	1282	1296	Y
Minc18024.334.caa.5	(caa)5	Minc18024	334	348	Y
Minc05582.1438.caa.5	(caa)5	Minc05582	1438	1452	Y
Minc02022b.2344.caa.5	(caa)5	Minc02022b	2344	2358	Y
Minc13740.100.caa.5	(caa)5	Minc13740	100	114	Y
Minc11011.3079.caa.5	(caa)5	Minc11011	3079	3093	Y
Minc13467.496.caa.5	(caa)5	Minc13467	496	510	Y
Minc11513b.1165.caa.5	(caa)5	Minc11513b	1165	1179	Y
Minc08234.328.caa.5	(caa)5	Minc08234	328	342	Y
Minc06299.674.caa.5	(caa)5	Minc06299	674	688	Y
Minc13680.3250.caa.5	(caa)5	Minc13680	3250	3264	Y
Minc07115.1048.caa.5	(caa)5	Minc07115	1048	1062	Y
Minc14026.193.caa.5	(caa)5	Minc14026	193	207	Y
Minc10733.94.caa.5	(caa)5	Minc10733	94	108	Y
Minc00636.1070.caa.5	(caa)5	Minc00636	1070	1084	Y
Minc08955.3349.caa.5	(caa)5	Minc08955	3349	3363	Y
Minc11103.1288.caa.5	(caa)5	Minc11103	1288	1302	Y
Minc03056b.547.caa.5	(caa)5	Minc03056b	547	561	Y
Minc15295.1783.caa.5	(caa)5	Minc15295	1783	1797	Y
Minc03910.832.caa.5	(caa)5	Minc03910	832	846	Y
Minc06077.28.caa.5	(caa)5	Minc06077	28	42	N
Minc17563.1279.caa.5	(caa)5	Minc17563	1279	1293	Y
Minc03213.43.caa.5	(caa)5	Minc03213	43	57	Y
Minc14509b.2473.caa.5	(caa)5	Minc14509b	2473	2487	Y
Minc14509b.3619.caa.5	(caa)5	Minc14509b	3619	3633	Y
Minc15683.646.caa.5	(caa)5	Minc15683	646	660	Y
Minc13618.1591.caa.5	(caa)5	Minc13618	1591	1605	Y
Minc10968.40.caa.5	(caa)5	Minc10968	40	54	Y
Minc10968.847.caa.5	(caa)5	Minc10968	847	861	Y
Minc07407.271.caa.5	(caa)5	Minc07407	271	285	Y
Minc14171.916.caa.5	(caa)5	Minc14171	916	930	Y
Minc15171b.841.caa.5	(caa)5	Minc15171b	841	855	Y
Minc06508.475.caa.5	(caa)5	Minc06508	475	489	Y
Minc04025.262.caa.5	(caa)5	Minc04025	262	276	Y
Minc04025.1150.caa.5	(caa)5	Minc04025	1150	1164	Y
Minc12881.1114.caa.5	(caa)5	Minc12881	1114	1128	Y
Minc13709.1306.caa.5	(caa)5	Minc13709	1306	1320	Y
Minc13709.1372.caa.5	(caa)5	Minc13709	1372	1386	Y
Minc13709.2545.caa.5	(caa)5	Minc13709	2545	2559	Y
Minc11104b.883.caa.5	(caa)5	Minc11104b	883	897	Y
Minc16303.724.caa.5	(caa)5	Minc16303	724	738	Y
Minc16303.811.caa.5	(caa)5	Minc16303	811	825	Y
Minc16303.1009.caa.5	(caa)5	Minc16303	1009	1023	Y
Minc07581.2005.caa.5	(caa)5	Minc07581	2005	2019	Y
Minc03468.418.caa.5	(caa)5	Minc03468	418	432	Y
Minc02686c.25.caa.5	(caa)5	Minc02686c	25	39	Y
Minc11602.1303.caa.5	(caa)5	Minc11602	1303	1317	Y
Minc11641.508.caa.5	(caa)5	Minc11641	508	522	Y
Minc02019a.650.caa.5	(caa)5	Minc02019a	650	664	Y
Minc14087.25.caa.5	(caa)5	Minc14087	25	39	Y
Minc14087.454.caa.5	(caa)5	Minc14087	454	468	Y
Minc08233.2339.caa.5	(caa)5	Minc08233	2339	2353	Y
Minc05216.1954.caa.5	(caa)5	Minc05216	1954	1968	N
Minc14489.547.caa.5	(caa)5	Minc14489	547	561	Y
Minc01435.2161.caa.5	(caa)5	Minc01435	2161	2175	Y
Minc03909.454.caa.5	(caa)5	Minc03909	454	468	Y
Minc03909.1561.caa.5	(caa)5	Minc03909	1561	1575	Y
Minc03909.2578.caa.5	(caa)5	Minc03909	2578	2592	Y
Minc04038.1922.caa.5	(caa)5	Minc04038	1922	1936	Y
Minc15013.958.caa.5	(caa)5	Minc15013	958	972	Y
Minc08760.2848.caa.5	(caa)5	Minc08760	2848	2862	Y
Minc01304.268.caa.5	(caa)5	Minc01304	268	282	Y
Minc09803a.508.caa.5	(caa)5	Minc09803a	508	522	Y
Minc02022a.2344.caa.5	(caa)5	Minc02022a	2344	2358	Y
Minc16694.727.caa.5	(caa)5	Minc16694	727	741	Y
Minc05622b.127.caa.5	(caa)5	Minc05622b	127	141	Y
Minc05622b.307.caa.5	(caa)5	Minc05622b	307	321	Y
Minc18067a.199.caa.5	(caa)5	Minc18067a	199	213	Y
Minc00834.339.caa.5	(caa)5	Minc00834	339	353	Y
Minc15856.577.caa.5	(caa)5	Minc15856	577	591	Y
Minc08525.6205.caa.5	(caa)5	Minc08525	6205	6219	Y
Minc01554.586.caa.5	(caa)5	Minc01554	586	600	Y
Minc13997.1201.caa.5	(caa)5	Minc13997	1201	1215	Y
Minc01656c.547.caa.5	(caa)5	Minc01656c	547	561	Y
Minc09771.954.caa.5	(caa)5	Minc09771	954	968	Y
Minc11432.1279.caa.5	(caa)5	Minc11432	1279	1293	Y
Minc13697a.578.caa.5	(caa)5	Minc13697a	578	592	Y
Minc01299.2377.caa.5	(caa)5	Minc01299	2377	2391	Y
Minc11373.1538.caa.5	(caa)5	Minc11373	1538	1552	Y
Minc15713.139.caa.5	(caa)5	Minc15713	139	153	Y
Minc01941c.961.caa.5	(caa)5	Minc01941c	961	975	Y
Minc11513a.1165.caa.5	(caa)5	Minc11513a	1165	1179	Y
Minc01542a.712.caa.5	(caa)5	Minc01542a	712	726	Y
Minc01542a.1076.caa.5	(caa)5	Minc01542a	1076	1090	Y
Minc17253.2380.caa.5	(caa)5	Minc17253	2380	2394	Y
Minc06147a.6.caa.5	(caa)5	Minc06147a	6	20	N
Minc17946.3375.caa.5	(caa)5	Minc17946	3375	3389	Y
Minc10063.301.caa.5	(caa)5	Minc10063	301	315	Y
Minc11615.118.caa.5	(caa)5	Minc11615	118	132	Y
Minc05059a.1531.caa.5	(caa)5	Minc05059a	1531	1545	Y
Minc05059a.1711.caa.5	(caa)5	Minc05059a	1711	1725	Y
Minc08506.160.caa.5	(caa)5	Minc08506	160	174	Y
Minc16291.1480.caa.5	(caa)5	Minc16291	1480	1494	Y
Minc16291.1723.caa.5	(caa)5	Minc16291	1723	1737	Y
Minc17277.437.caa.5	(caa)5	Minc17277	437	451	Y
Minc15168.2008.caa.5	(caa)5	Minc15168	2008	2022	Y
Minc01105.457.caa.5	(caa)5	Minc01105	457	471	Y
Minc09684.574.caa.5	(caa)5	Minc09684	574	588	Y
Minc01439.4846.caa.5	(caa)5	Minc01439	4846	4860	Y
Minc01439.4909.caa.5	(caa)5	Minc01439	4909	4923	Y
Minc19192.169.caa.5	(caa)5	Minc19192	169	183	Y
Minc08811.2155.caa.5	(caa)5	Minc08811	2155	2169	Y
Minc03056a.700.caa.5	(caa)5	Minc03056a	700	714	Y
Minc12745.115.caa.5	(caa)5	Minc12745	115	129	Y
Minc01243.2482.caa.5	(caa)5	Minc01243	2482	2496	Y
Minc14071.3613.caa.5	(caa)5	Minc14071	3613	3627	Y
Minc01270.1957.caa.5	(caa)5	Minc01270	1957	1971	Y
Minc01270.2548.caa.5	(caa)5	Minc01270	2548	2562	Y
Minc09168d.205.caa.5	(caa)5	Minc09168d	205	219	Y
Minc16774.10.caa.5	(caa)5	Minc16774	10	24	N
Minc14509c.2200.caa.5	(caa)5	Minc14509c	2200	2214	Y
Minc14509c.3346.caa.5	(caa)5	Minc14509c	3346	3360	Y
Minc13388.3127.caa.5	(caa)5	Minc13388	3127	3141	Y
Minc09168a.205.caa.5	(caa)5	Minc09168a	205	219	Y
Minc05438c.2913.caa.5	(caa)5	Minc05438c	2913	2927	Y
Minc08561.58.caa.5	(caa)5	Minc08561	58	72	Y
Minc10671.680.caa.5	(caa)5	Minc10671	680	694	Y
Minc10273.682.caa.5	(caa)5	Minc10273	682	696	Y
Minc10273.712.caa.5	(caa)5	Minc10273	712	726	Y
Minc11187.3152.caa.5	(caa)5	Minc11187	3152	3166	Y
Minc03519.644.caa.5	(caa)5	Minc03519	644	658	Y
Minc02686b.25.caa.5	(caa)5	Minc02686b	25	39	Y
Minc14509a.2635.caa.5	(caa)5	Minc14509a	2635	2649	Y
Minc14509a.3781.caa.5	(caa)5	Minc14509a	3781	3795	Y
Minc07456.298.caa.5	(caa)5	Minc07456	298	312	Y
Minc05443.766.caa.5	(caa)5	Minc05443	766	780	Y
Minc02686a.25.caa.5	(caa)5	Minc02686a	25	39	Y
Minc05731.1137.caa.5	(caa)5	Minc05731	1137	1151	Y
Minc05291.1138.caa.5	(caa)5	Minc05291	1138	1152	Y
Minc15892.1759.caa.5	(caa)5	Minc15892	1759	1773	Y
Minc09877.314.caa.5	(caa)5	Minc09877	314	328	Y
Minc00305b.2536.caa.5	(caa)5	Minc00305b	2536	2550	Y
Minc07829.349.caa.5	(caa)5	Minc07829	349	363	Y
Minc08733a.25.caa.5	(caa)5	Minc08733a	25	39	Y
Minc14972.2254.caa.5	(caa)5	Minc14972	2254	2268	Y
Minc13250.1552.caa.5	(caa)5	Minc13250	1552	1566	Y
Minc02019d.467.caa.5	(caa)5	Minc02019d	467	481	Y
Minc01941b.973.caa.5	(caa)5	Minc01941b	973	987	Y
Minc14198a.1486.caa.5	(caa)5	Minc14198a	1486	1500	Y
Minc03316.3158.caa.5	(caa)5	Minc03316	3158	3172	N
Minc09569.136.caa.5	(caa)5	Minc09569	136	150	Y
Minc15458.2170.caa.5	(caa)5	Minc15458	2170	2184	Y
Minc08789.2221.caa.5	(caa)5	Minc08789	2221	2235	Y
Minc18695.1393.caa.5	(caa)5	Minc18695	1393	1407	Y
Minc17568.646.caa.5	(caa)5	Minc17568	646	660	Y
Minc02683.151.caa.5	(caa)5	Minc02683	151	165	Y
Minc02683.526.caa.5	(caa)5	Minc02683	526	540	Y
Minc00529.1159.caa.5	(caa)5	Minc00529	1159	1173	Y
Minc04027c.1547.caa.5	(caa)5	Minc04027c	1547	1561	Y
Minc01826.28.caa.5	(caa)5	Minc01826	28	42	N
Minc15861.31.caa.5	(caa)5	Minc15861	31	45	Y
Minc09168c.205.caa.5	(caa)5	Minc09168c	205	219	Y
Minc12982.58.caa.5	(caa)5	Minc12982	58	72	Y
Minc00549.152.caa.5	(caa)5	Minc00549	152	166	Y
Minc05438a.3180.caa.5	(caa)5	Minc05438a	3180	3194	Y
Minc18136.2845.caa.5	(caa)5	Minc18136	2845	2859	Y
Minc01542b.712.caa.5	(caa)5	Minc01542b	712	726	Y
Minc08045.1525.caa.5	(caa)5	Minc08045	1525	1539	Y
Minc08045.1759.caa.5	(caa)5	Minc08045	1759	1773	N
Minc06972.22.caa.5	(caa)5	Minc06972	22	36	N
Minc06972.2374.caa.5	(caa)5	Minc06972	2374	2388	Y
Minc16589a.3910.caa.5	(caa)5	Minc16589a	3910	3924	Y
Minc16589a.4435.caa.5	(caa)5	Minc16589a	4435	4449	Y
Minc02655.349.caa.5	(caa)5	Minc02655	349	363	Y
Minc03211.4858.caa.5	(caa)5	Minc03211	4858	4872	Y
Minc07710.1150.caa.5	(caa)5	Minc07710	1150	1164	Y
Minc15972.1165.caa.5	(caa)5	Minc15972	1165	1179	Y
Minc12116.418.caa.5	(caa)5	Minc12116	418	432	Y
Minc05059b.1135.caa.5	(caa)5	Minc05059b	1135	1149	Y
Minc05059b.1315.caa.5	(caa)5	Minc05059b	1315	1329	Y
Minc00131.2114.caa.5	(caa)5	Minc00131	2114	2128	Y
Minc03196.1319.caa.5	(caa)5	Minc03196	1319	1333	Y
Minc11206.1081.caa.5	(caa)5	Minc11206	1081	1095	Y
Minc00605.628.caa.5	(caa)5	Minc00605	628	642	Y
Minc06294b.1117.caa.5	(caa)5	Minc06294b	1117	1131	Y
Minc05158.655.caa.5	(caa)5	Minc05158	655	669	Y
Minc18029.559.caa.5	(caa)5	Minc18029	559	573	Y
Minc13324.2938.caa.5	(caa)5	Minc13324	2938	2952	Y
Minc01288.94.caa.5	(caa)5	Minc01288	94	108	Y
Minc07944.1759.caa.5	(caa)5	Minc07944	1759	1773	Y
Minc15985.850.caa.5	(caa)5	Minc15985	850	864	Y
Minc11962.14.caa.5	(caa)5	Minc11962	14	28	N
Minc06392.232.caa.5	(caa)5	Minc06392	232	246	Y
Minc10092.134.caa.5	(caa)5	Minc10092	134	148	Y
Minc09803c.508.caa.5	(caa)5	Minc09803c	508	522	Y
Minc18067c.199.caa.5	(caa)5	Minc18067c	199	213	Y
Minc05748.43.caa.5	(caa)5	Minc05748	43	57	Y
Minc15430.1711.caa.5	(caa)5	Minc15430	1711	1725	Y
Minc04888.460.caa.5	(caa)5	Minc04888	460	474	Y
Minc14958.1063.caa.5	(caa)5	Minc14958	1063	1077	Y
Minc07885a.358.caa.5	(caa)5	Minc07885a	358	372	Y
Minc00383.1615.caa.5	(caa)5	Minc00383	1615	1629	Y
Minc00383.1729.caa.5	(caa)5	Minc00383	1729	1743	Y
Minc16055.2870.caa.5	(caa)5	Minc16055	2870	2884	Y
Minc16055.3133.caa.5	(caa)5	Minc16055	3133	3147	Y
Minc16447.1403.caa.5	(caa)5	Minc16447	1403	1417	Y
Minc12541.1360.caa.5	(caa)5	Minc12541	1360	1374	Y
Minc10479.85.caa.5	(caa)5	Minc10479	85	99	Y
Minc16077.973.caa.5	(caa)5	Minc16077	973	987	Y
Minc16582a.1009.caa.5	(caa)5	Minc16582a	1009	1023	Y
Minc18268.406.caa.5	(caa)5	Minc18268	406	420	Y
Minc02686e.25.caa.5	(caa)5	Minc02686e	25	39	Y
Minc08733b.25.caa.5	(caa)5	Minc08733b	25	39	Y
Minc01941a.1276.caa.5	(caa)5	Minc01941a	1276	1290	Y
Minc13753.1732.caa.5	(caa)5	Minc13753	1732	1746	Y
Minc06973.364.caa.5	(caa)5	Minc06973	364	378	Y
Minc01227.1215.caa.5	(caa)5	Minc01227	1215	1229	Y
Minc18789.193.caa.5	(caa)5	Minc18789	193	207	Y
Minc05995.646.caa.5	(caa)5	Minc05995	646	660	Y
Minc14911.436.caa.5	(caa)5	Minc14911	436	450	Y
Minc12363.427.caa.5	(caa)5	Minc12363	427	441	Y
Minc02660.481.caa.5	(caa)5	Minc02660	481	495	Y
Minc06174.206.caa.5	(caa)5	Minc06174	206	220	Y
Minc08690.968.caa.5	(caa)5	Minc08690	968	982	Y
Minc12180.6.caa.5	(caa)5	Minc12180	6	20	N
Minc00775.8.caa.5	(caa)5	Minc00775	8	22	N
Minc01656a.700.caa.5	(caa)5	Minc01656a	700	714	Y
Minc16444.1391.caa.5	(caa)5	Minc16444	1391	1405	Y
Minc01404.178.caa.5	(caa)5	Minc01404	178	192	Y
Minc05438b.2466.caa.5	(caa)5	Minc05438b	2466	2480	Y
Minc17770.967.caa.5	(caa)5	Minc17770	967	981	Y
Minc04027a.2081.caa.5	(caa)5	Minc04027a	2081	2095	Y
Minc15170.292.caa.5	(caa)5	Minc15170	292	306	Y
Minc01751.226.caa.5	(caa)5	Minc01751	226	240	Y
Minc12473.70.caa.5	(caa)5	Minc12473	70	84	Y
Minc12473.286.caa.5	(caa)5	Minc12473	286	300	Y
Minc06294a.1117.caa.5	(caa)5	Minc06294a	1117	1131	Y
Minc07661.1600.caa.5	(caa)5	Minc07661	1600	1614	Y
Minc14237.952.caa.5	(caa)5	Minc14237	952	966	Y
Minc09862.373.caa.5	(caa)5	Minc09862	373	387	Y
Minc10562.2719.caa.5	(caa)5	Minc10562	2719	2733	Y
Minc15420.2413.caa.5	(caa)5	Minc15420	2413	2427	Y
Minc05526.1342.caa.5	(caa)5	Minc05526	1342	1356	Y
Minc18589.1741.caa.5	(caa)5	Minc18589	1741	1755	Y
Minc06438.1231.caa.5	(caa)5	Minc06438	1231	1245	Y
Minc06438.1447.caa.5	(caa)5	Minc06438	1447	1461	Y
Minc06770.2200.caa.5	(caa)5	Minc06770	2200	2214	Y
Minc14106.232.caa.5	(caa)5	Minc14106	232	246	Y
Minc06352.1886.caa.5	(caa)5	Minc06352	1886	1900	Y
Minc14723.2917.caa.5	(caa)5	Minc14723	2917	2931	N
Minc18730.94.caa.5	(caa)5	Minc18730	94	108	Y
Minc09940.964.caa.5	(caa)5	Minc09940	964	978	Y
Minc06276.25.caa.5	(caa)5	Minc06276	25	39	N
Minc07079.694.caa.5	(caa)5	Minc07079	694	708	Y
Minc06033.1732.caa.5	(caa)5	Minc06033	1732	1746	Y
Minc10814.1297.caa.6	(caa)6	Minc10814	1297	1314	Y
Minc04684.28.caa.6	(caa)6	Minc04684	28	45	N
Minc12416.191.caa.6	(caa)6	Minc12416	191	208	Y
Minc02790.4079.caa.6	(caa)6	Minc02790	4079	4096	Y
Minc02599.646.caa.6	(caa)6	Minc02599	646	663	Y
Minc08510.1327.caa.6	(caa)6	Minc08510	1327	1344	Y
Minc07064.1384.caa.6	(caa)6	Minc07064	1384	1401	Y
Minc01258.2048.caa.6	(caa)6	Minc01258	2048	2065	Y
Minc13264.1084.caa.6	(caa)6	Minc13264	1084	1101	Y
Minc03561.286.caa.6	(caa)6	Minc03561	286	303	Y
Minc03561.334.caa.6	(caa)6	Minc03561	334	351	Y
Minc04027b.2474.caa.6	(caa)6	Minc04027b	2474	2491	Y
Minc13658.268.caa.6	(caa)6	Minc13658	268	285	Y
Minc02815.1252.caa.6	(caa)6	Minc02815	1252	1269	Y
Minc12162.538.caa.6	(caa)6	Minc12162	538	555	Y
Minc12162.607.caa.6	(caa)6	Minc12162	607	624	Y
Minc14509b.3202.caa.6	(caa)6	Minc14509b	3202	3219	Y
Minc09713.758.caa.6	(caa)6	Minc09713	758	775	Y
Minc10968.194.caa.6	(caa)6	Minc10968	194	211	Y
Minc19022.25.caa.6	(caa)6	Minc19022	25	42	N
Minc16303.115.caa.6	(caa)6	Minc16303	115	132	Y
Minc16268.1330.caa.6	(caa)6	Minc16268	1330	1347	Y
Minc14087.1696.caa.6	(caa)6	Minc14087	1696	1713	Y
Minc14087.1961.caa.6	(caa)6	Minc14087	1961	1978	Y
Minc04038.6335.caa.6	(caa)6	Minc04038	6335	6352	Y
Minc13295.850.caa.6	(caa)6	Minc13295	850	867	Y
Minc12153.898.caa.6	(caa)6	Minc12153	898	915	Y
Minc08525.6004.caa.6	(caa)6	Minc08525	6004	6021	Y
Minc04026.46.caa.6	(caa)6	Minc04026	46	63	Y
Minc13997.1057.caa.6	(caa)6	Minc13997	1057	1074	Y
Minc01352.448.caa.6	(caa)6	Minc01352	448	465	Y
Minc17946.1996.caa.6	(caa)6	Minc17946	1996	2013	Y
Minc14827.380.caa.6	(caa)6	Minc14827	380	397	Y
Minc14190.2272.caa.6	(caa)6	Minc14190	2272	2289	Y
Minc01270.2707.caa.6	(caa)6	Minc01270	2707	2724	Y
Minc14509c.2929.caa.6	(caa)6	Minc14509c	2929	2946	Y
Minc14509a.3364.caa.6	(caa)6	Minc14509a	3364	3381	Y
Minc15892.1915.caa.6	(caa)6	Minc15892	1915	1932	Y
Minc01750.538.caa.6	(caa)6	Minc01750	538	555	Y
Minc03239.673.caa.6	(caa)6	Minc03239	673	690	Y
Minc01117.1183.caa.6	(caa)6	Minc01117	1183	1200	Y
Minc01117.1444.caa.6	(caa)6	Minc01117	1444	1461	Y
Minc04027c.1940.caa.6	(caa)6	Minc04027c	1940	1957	Y
Minc08912.583.caa.6	(caa)6	Minc08912	583	600	Y
Minc08709.688.caa.6	(caa)6	Minc08709	688	705	Y
Minc09874.565.caa.6	(caa)6	Minc09874	565	582	Y
Minc00733.136.caa.6	(caa)6	Minc00733	136	153	Y
Minc16134.113.caa.6	(caa)6	Minc16134	113	130	Y
Minc10011.112.caa.6	(caa)6	Minc10011	112	129	Y
Minc10011.2119.caa.6	(caa)6	Minc10011	2119	2136	Y
Minc07944.1915.caa.6	(caa)6	Minc07944	1915	1932	Y
Minc13465.2980.caa.6	(caa)6	Minc13465	2980	2997	Y
Minc13465.5076.caa.6	(caa)6	Minc13465	5076	5093	N
Minc05998.4681.caa.6	(caa)6	Minc05998	4681	4698	Y
Minc08002.385.caa.6	(caa)6	Minc08002	385	402	Y
Minc16055.1642.caa.6	(caa)6	Minc16055	1642	1659	Y
Minc04981.1615.caa.6	(caa)6	Minc04981	1615	1632	Y
Minc06344.2620.caa.6	(caa)6	Minc06344	2620	2637	Y
Minc02163.2062.caa.6	(caa)6	Minc02163	2062	2079	Y
Minc16377.2233.caa.6	(caa)6	Minc16377	2233	2250	Y
Minc15372.1012.caa.6	(caa)6	Minc15372	1012	1029	Y
Minc15372.1081.caa.6	(caa)6	Minc15372	1081	1098	Y
Minc07851.31.caa.6	(caa)6	Minc07851	31	48	N
Minc04027a.2474.caa.6	(caa)6	Minc04027a	2474	2491	Y
Minc01751.112.caa.6	(caa)6	Minc01751	112	129	Y
Minc12473.103.caa.6	(caa)6	Minc12473	103	120	Y
Minc12444.35.caa.6	(caa)6	Minc12444	35	52	Y
Minc06438.2048.caa.6	(caa)6	Minc06438	2048	2065	Y
Minc15361.376.caa.7	(caa)7	Minc15361	376	396	Y
Minc01338.68.caa.7	(caa)7	Minc01338	68	88	Y
Minc11454.136.caa.7	(caa)7	Minc11454	136	156	Y
Minc04758.664.caa.7	(caa)7	Minc04758	664	684	Y
Minc15036.1186.caa.7	(caa)7	Minc15036	1186	1206	Y
Minc15707.1138.caa.7	(caa)7	Minc15707	1138	1158	Y
Minc11653.502.caa.7	(caa)7	Minc11653	502	522	Y
Minc16309.1042.caa.7	(caa)7	Minc16309	1042	1062	Y
Minc13205.697.caa.7	(caa)7	Minc13205	697	717	Y
Minc14509b.1304.caa.7	(caa)7	Minc14509b	1304	1324	Y
Minc04026.340.caa.7	(caa)7	Minc04026	340	360	Y
Minc14509c.1031.caa.7	(caa)7	Minc14509c	1031	1051	Y
Minc14509a.1466.caa.7	(caa)7	Minc14509a	1466	1486	Y
Minc15273.166.caa.7	(caa)7	Minc15273	166	186	Y
Minc08280.4333.caa.7	(caa)7	Minc08280	4333	4353	Y
Minc16326.1621.caa.7	(caa)7	Minc16326	1621	1641	Y
Minc15669.298.caa.7	(caa)7	Minc15669	298	318	Y
Minc12541.3199.caa.7	(caa)7	Minc12541	3199	3219	Y
Minc08945.3724.caa.7	(caa)7	Minc08945	3724	3744	Y
Minc14162.5182.caa.8	(caa)8	Minc14162	5182	5205	Y
Minc17316.656.cac.5	(cac)5	Minc17316	656	670	N
Minc08538.344.cac.5	(cac)5	Minc08538	344	358	Y
Minc11396.104.cac.5	(cac)5	Minc11396	104	118	Y
Minc05700.248.cac.5	(cac)5	Minc05700	248	262	Y
Minc07757.337.cac.6	(cac)6	Minc07757	337	354	Y
Minc08178.131.cag.5	(cag)5	Minc08178	131	145	Y
Minc14388.1103.cag.5	(cag)5	Minc14388	1103	1117	Y
Minc01138.4472.cat.5	(cat)5	Minc01138	4472	4486	Y
Minc11968.2485.cca.5	(cca)5	Minc11968	2485	2499	Y
Minc15377.451.cca.5	(cca)5	Minc15377	451	465	Y
Minc08955.1753.cca.5	(cca)5	Minc08955	1753	1767	Y
Minc18858.451.cca.5	(cca)5	Minc18858	451	465	Y
Minc14800.874.cca.5	(cca)5	Minc14800	874	888	Y
Minc17607.73.cca.5	(cca)5	Minc17607	73	87	Y
Minc19141.349.cca.5	(cca)5	Minc19141	349	363	Y
Minc18789.288.cca.5	(cca)5	Minc18789	288	302	Y
Minc17617.451.cca.5	(cca)5	Minc17617	451	465	Y
Minc18070.361.cca.5	(cca)5	Minc18070	361	375	Y
Minc18070.379.cca.5	(cca)5	Minc18070	379	393	Y
Minc14042.2053.cca.6	(cca)6	Minc14042	2053	2070	Y
Minc13238.766.cca.6	(cca)6	Minc13238	766	783	Y
Minc07307.709.cca.6	(cca)6	Minc07307	709	726	Y
Minc11259.382.cct.5	(cct)5	Minc11259	382	396	Y
Minc06027.904.cct.5	(cct)5	Minc06027	904	918	Y
Minc04530.106.cct.5	(cct)5	Minc04530	106	120	Y
Minc01692.106.cct.5	(cct)5	Minc01692	106	120	Y
Minc03472.449.cgc.5	(cgc)5	Minc03472	449	463	Y
Minc01626.446.cgc.5	(cgc)5	Minc01626	446	460	Y
Minc15593.77.ct.8	(ct)8	Minc15593	77	92	Y
Minc00718.95.ctc.5	(ctc)5	Minc00718	95	109	Y
Minc14045.626.ctc.5	(ctc)5	Minc14045	626	640	Y
Minc10554.2237.ctc.6	(ctc)6	Minc10554	2237	2254	Y
Minc11596.437.ctc.7	(ctc)7	Minc11596	437	457	N
Minc04532.70.ctg.5	(ctg)5	Minc04532	70	84	Y
Minc01228.4682.ctt.6	(ctt)6	Minc01228	4682	4699	Y
Minc01067.4321.g.12	(g)12	Minc01067	4321	4332	Y
Minc07197.444.g.13	(g)13	Minc07197	444	456	N
Minc12603.871.g.14	(g)14	Minc12603	871	884	Y
Minc06809.4696.gaa.5	(gaa)5	Minc06809	4696	4710	Y
Minc18576b.67.gaa.5	(gaa)5	Minc18576b	67	81	Y
Minc00134.46.gaa.5	(gaa)5	Minc00134	46	60	Y
Minc17216.589.gaa.5	(gaa)5	Minc17216	589	603	Y
Minc12622.850.gaa.5	(gaa)5	Minc12622	850	864	Y
Minc11385.541.gaa.5	(gaa)5	Minc11385	541	555	Y
Minc09950.235.gaa.5	(gaa)5	Minc09950	235	249	Y
Minc04027b.1657.gaa.5	(gaa)5	Minc04027b	1657	1671	Y
Minc04027b.1777.gaa.5	(gaa)5	Minc04027b	1777	1791	Y
Minc12661.1723.gaa.5	(gaa)5	Minc12661	1723	1737	Y
Minc14582.1852.gaa.5	(gaa)5	Minc14582	1852	1866	Y
Minc18576a.67.gaa.5	(gaa)5	Minc18576a	67	81	Y
Minc14114.442.gaa.5	(gaa)5	Minc14114	442	456	Y
Minc14051.3439.gaa.5	(gaa)5	Minc14051	3439	3453	Y
Minc17563.3532.gaa.5	(gaa)5	Minc17563	3532	3546	Y
Minc11698.1369.gaa.5	(gaa)5	Minc11698	1369	1383	Y
Minc06474.3991.gaa.5	(gaa)5	Minc06474	3991	4005	Y
Minc01443.10.gaa.5	(gaa)5	Minc01443	10	24	N
Minc10594.2692.gaa.5	(gaa)5	Minc10594	2692	2706	Y
Minc06283.1306.gaa.5	(gaa)5	Minc06283	1306	1320	Y
Minc06147a.135.gaa.5	(gaa)5	Minc06147a	135	149	Y
Minc15620.259.gaa.5	(gaa)5	Minc15620	259	273	Y
Minc11684.1081.gaa.5	(gaa)5	Minc11684	1081	1095	Y
Minc11798.664.gaa.5	(gaa)5	Minc11798	664	678	Y
Minc05667.943.gaa.5	(gaa)5	Minc05667	943	957	Y
Minc08469.583.gaa.5	(gaa)5	Minc08469	583	597	Y
Minc08479.2509.gaa.5	(gaa)5	Minc08479	2509	2523	Y
Minc08479.2566.gaa.5	(gaa)5	Minc08479	2566	2580	Y
Minc13387.1021.gaa.5	(gaa)5	Minc13387	1021	1035	Y
Minc08805.649.gaa.5	(gaa)5	Minc08805	649	663	Y
Minc16956.218.gaa.5	(gaa)5	Minc16956	218	232	Y
Minc10991.6097.gaa.5	(gaa)5	Minc10991	6097	6111	Y
Minc10489.502.gaa.5	(gaa)5	Minc10489	502	516	N
Minc17232.94.gaa.5	(gaa)5	Minc17232	94	108	Y
Minc15084.721.gaa.5	(gaa)5	Minc15084	721	735	Y
Minc04027c.1123.gaa.5	(gaa)5	Minc04027c	1123	1137	Y
Minc04027c.1243.gaa.5	(gaa)5	Minc04027c	1243	1257	Y
Minc00816.1738.gaa.5	(gaa)5	Minc00816	1738	1752	Y
Minc14592.718.gaa.5	(gaa)5	Minc14592	718	732	Y
Minc09162.895.gaa.5	(gaa)5	Minc09162	895	909	Y
Minc09162.1087.gaa.5	(gaa)5	Minc09162	1087	1101	Y
Minc12181.139.gaa.5	(gaa)5	Minc12181	139	153	Y
Minc17016.1693.gaa.5	(gaa)5	Minc17016	1693	1707	Y
Minc13465.1414.gaa.5	(gaa)5	Minc13465	1414	1428	Y
Minc09007.52.gaa.5	(gaa)5	Minc09007	52	66	Y
Minc09007.259.gaa.5	(gaa)5	Minc09007	259	273	Y
Minc18291.778.gaa.5	(gaa)5	Minc18291	778	792	Y
Minc16988.4243.gaa.5	(gaa)5	Minc16988	4243	4257	Y
Minc14439.283.gaa.5	(gaa)5	Minc14439	283	297	Y
Minc14221.2266.gaa.5	(gaa)5	Minc14221	2266	2280	Y
Minc13785.376.gaa.5	(gaa)5	Minc13785	376	390	Y
Minc04027a.1657.gaa.5	(gaa)5	Minc04027a	1657	1671	Y
Minc04027a.1777.gaa.5	(gaa)5	Minc04027a	1777	1791	Y
Minc03013.4357.gaa.5	(gaa)5	Minc03013	4357	4371	Y
Minc04527.1423.gaa.5	(gaa)5	Minc04527	1423	1437	N
Minc10222.415.gaa.5	(gaa)5	Minc10222	415	429	Y
Minc04397.820.gaa.6	(gaa)6	Minc04397	820	837	Y
Minc08054.175.gaa.6	(gaa)6	Minc08054	175	192	Y
Minc04943.541.gaa.6	(gaa)6	Minc04943	541	558	Y
Minc17597.40.gaa.6	(gaa)6	Minc17597	40	57	Y
Minc14185.787.gaa.6	(gaa)6	Minc14185	787	804	Y
Minc00142.925.gaa.6	(gaa)6	Minc00142	925	942	Y
Minc09162.1446.gaa.6	(gaa)6	Minc09162	1446	1463	N
Minc06770.634.gaa.6	(gaa)6	Minc06770	634	651	Y
Minc18921.463.gaa.6	(gaa)6	Minc18921	463	480	Y
Minc17203.1021.gaa.7	(gaa)7	Minc17203	1021	1041	Y
Minc17661.779.gaa.7	(gaa)7	Minc17661	779	799	N
Minc07713.229.gaa.7	(gaa)7	Minc07713	229	249	Y
Minc03216.403.gag.5	(gag)5	Minc03216	403	417	Y
Minc01759.1825.gag.5	(gag)5	Minc01759	1825	1839	Y
Minc10713.1411.gag.5	(gag)5	Minc10713	1411	1425	Y
Minc07306.5227.gag.5	(gag)5	Minc07306	5227	5241	Y
Minc05269.601.gag.5	(gag)5	Minc05269	601	615	Y
Minc07975.379.gag.5	(gag)5	Minc07975	379	393	Y
Minc06746.502.gag.6	(gag)6	Minc06746	502	519	Y
Minc09848.94.gag.6	(gag)6	Minc09848	94	111	Y
Minc02588.991.gag.7	(gag)7	Minc02588	991	1011	N
Minc11771.334.gat.10	(gat)10	Minc11771	334	363	Y
Minc06961.838.gat.5	(gat)5	Minc06961	838	852	Y
Minc11343.1501.gat.5	(gat)5	Minc11343	1501	1515	Y
Minc14944.916.gat.5	(gat)5	Minc14944	916	930	Y
Minc06329.1597.gat.5	(gat)5	Minc06329	1597	1611	Y
Minc12128.61.gat.5	(gat)5	Minc12128	61	75	N
Minc06874.519.gca.5	(gca)5	Minc06874	519	533	Y
Minc12363.496.gca.5	(gca)5	Minc12363	496	510	Y
Minc15707.1357.gct.5	(gct)5	Minc15707	1357	1371	Y
Minc03900.712.gga.11	(gga)11	Minc03900	712	744	Y
Minc08488.2320.gga.5	(gga)5	Minc08488	2320	2334	Y
Minc06313.655.gga.5	(gga)5	Minc06313	655	669	Y
Minc15230.1030.gga.5	(gga)5	Minc15230	1030	1044	Y
Minc14625b.142.gga.5	(gga)5	Minc14625b	142	156	Y
Minc16001.361.gga.5	(gga)5	Minc16001	361	375	Y
Minc10995.1600.gga.5	(gga)5	Minc10995	1600	1614	Y
Minc10995.1705.gga.5	(gga)5	Minc10995	1705	1719	Y
Minc10995.1756.gga.5	(gga)5	Minc10995	1756	1770	N
Minc18772.265.gga.5	(gga)5	Minc18772	265	279	Y
Minc02952.400.gga.5	(gga)5	Minc02952	400	414	Y
Minc07767.1588.gga.5	(gga)5	Minc07767	1588	1602	N
Minc13189.502.gga.5	(gga)5	Minc13189	502	516	Y
Minc07112.217.gga.5	(gga)5	Minc07112	217	231	Y
Minc14895.207.gga.5	(gga)5	Minc14895	207	221	Y
Minc05524.202.gga.5	(gga)5	Minc05524	202	216	Y
Minc10117.772.gga.5	(gga)5	Minc10117	772	786	Y
Minc13079.1462.gga.5	(gga)5	Minc13079	1462	1476	Y
Minc04791.4681.gga.5	(gga)5	Minc04791	4681	4695	Y
Minc12982.396.gga.5	(gga)5	Minc12982	396	410	Y
Minc05735.3232.gga.5	(gga)5	Minc05735	3232	3246	Y
Minc18756.391.gga.5	(gga)5	Minc18756	391	405	Y
Minc01967.142.gga.5	(gga)5	Minc01967	142	156	Y
Minc18171.724.gga.5	(gga)5	Minc18171	724	738	Y
Minc13150.634.gga.5	(gga)5	Minc13150	634	648	Y
Minc14624.142.gga.5	(gga)5	Minc14624	142	156	Y
Minc06344.3127.gga.5	(gga)5	Minc06344	3127	3141	Y
Minc17122.331.gga.5	(gga)5	Minc17122	331	345	N
Minc14362.754.gga.6	(gga)6	Minc14362	754	771	Y
Minc07121.577.gga.6	(gga)6	Minc07121	577	594	Y
Minc02365.952.gga.6	(gga)6	Minc02365	952	969	Y
Minc16009.4099.gga.6	(gga)6	Minc16009	4099	4116	Y
Minc10117.526.gga.6	(gga)6	Minc10117	526	543	Y
Minc18695.505.gga.6	(gga)6	Minc18695	505	522	Y
Minc19060.952.gga.6	(gga)6	Minc19060	952	969	Y
Minc05246.574.gga.6	(gga)6	Minc05246	574	591	Y
Minc14935.847.gga.7	(gga)7	Minc14935	847	867	Y
Minc12877.901.gga.7	(gga)7	Minc12877	901	921	Y
Minc03900.667.gga.7	(gga)7	Minc03900	667	687	Y
Minc01846.1204.ggt.5	(ggt)5	Minc01846	1204	1218	Y
Minc06791.82.ggt.5	(ggt)5	Minc06791	82	96	Y
Minc04971a.3547.ggt.5	(ggt)5	Minc04971a	3547	3561	Y
Minc04971b.3535.ggt.5	(ggt)5	Minc04971b	3535	3549	Y
Minc16612.757.ggt.5	(ggt)5	Minc16612	757	771	Y
Minc16612.1072.ggt.5	(ggt)5	Minc16612	1072	1086	Y
Minc15960.475.ggt.5	(ggt)5	Minc15960	475	489	Y
Minc17122.1312.ggt.5	(ggt)5	Minc17122	1312	1326	Y
Minc15379.277.ggt.5	(ggt)5	Minc15379	277	291	Y
Minc15525.388.ggt.5	(ggt)5	Minc15525	388	402	Y
Minc18756.742.ggt.9	(ggt)9	Minc18756	742	768	Y
Minc18171.739.ggt.9	(ggt)9	Minc18171	739	765	Y
Minc02366.686.gtg.5	(gtg)5	Minc02366	686	700	Y
Minc02366.782.gtg.5	(gtg)5	Minc02366	782	796	Y
Minc10195.416.gtg.5	(gtg)5	Minc10195	416	430	Y
Minc15696.848.gtg.5	(gtg)5	Minc15696	848	862	Y
Minc03025.515.gtg.5	(gtg)5	Minc03025	515	529	Y
Minc18460.62.gtg.6	(gtg)6	Minc18460	62	79	Y
Minc16382.74.gtg.6	(gtg)6	Minc16382	74	91	Y
Minc17482.1346.gtg.6	(gtg)6	Minc17482	1346	1363	Y
Minc17968.62.gtg.6	(gtg)6	Minc17968	62	79	Y
Minc18752.62.gtg.6	(gtg)6	Minc18752	62	79	Y
Minc09170.496.t.12	(t)12	Minc09170	496	507	Y
Minc12521.1176.taa.5	(taa)5	Minc12521	1176	1190	Y
Minc16731.1401.taa.5	(taa)5	Minc16731	1401	1415	N
Minc01884.1875.taa.5	(taa)5	Minc01884	1875	1889	N
Minc03166.1380.taa.5	(taa)5	Minc03166	1380	1394	Y
Minc14873.534.taa.5	(taa)5	Minc14873	534	548	Y
Minc01433.1161.taa.5	(taa)5	Minc01433	1161	1175	Y
Minc17040.2232.taa.5	(taa)5	Minc17040	2232	2246	N
Minc06508.1173.taa.5	(taa)5	Minc06508	1173	1187	Y
Minc06704.1653.taa.5	(taa)5	Minc06704	1653	1667	N
Minc01299.1833.taa.5	(taa)5	Minc01299	1833	1847	Y
Minc17253.2463.taa.5	(taa)5	Minc17253	2463	2477	Y
Minc15431.1035.taa.5	(taa)5	Minc15431	1035	1049	Y
Minc17098.627.taa.5	(taa)5	Minc17098	627	641	Y
Minc03317.4056.taa.5	(taa)5	Minc03317	4056	4070	Y
Minc15844.324.taa.5	(taa)5	Minc15844	324	338	Y
Minc18749.813.taa.5	(taa)5	Minc18749	813	827	N
Minc08052.1092.taa.5	(taa)5	Minc08052	1092	1106	Y
Minc06329.1518.taa.5	(taa)5	Minc06329	1518	1532	Y
Minc02226.2493.taa.5	(taa)5	Minc02226	2493	2507	Y
Minc12097.588.taa.5	(taa)5	Minc12097	588	602	Y
Minc08945.3579.taa.5	(taa)5	Minc08945	3579	3593	Y
Minc05734.1782.taa.5	(taa)5	Minc05734	1782	1796	Y
Minc14911.381.taa.5	(taa)5	Minc14911	381	395	Y
Minc14843.3927.taa.5	(taa)5	Minc14843	3927	3941	Y
Minc11384.1848.taa.5	(taa)5	Minc11384	1848	1862	Y
Minc11343.1416.taa.6	(taa)6	Minc11343	1416	1433	Y
Minc14843.3576.taa.7	(taa)7	Minc14843	3576	3596	Y
Minc01534.2751.tag.5	(tag)5	Minc01534	2751	2765	Y
Minc02014.2781.tag.5	(tag)5	Minc02014	2781	2795	Y
Minc15972.1266.tag.5	(tag)5	Minc15972	1266	1280	Y
Minc05748.141.tag.5	(tag)5	Minc05748	141	155	Y
Minc09029.2944.tca.5	(tca)5	Minc09029	2944	2958	Y
Minc08054.697.tca.5	(tca)5	Minc08054	697	711	Y
Minc10117.1167.tca.5	(tca)5	Minc10117	1167	1181	Y
Minc12606.987.tca.6	(tca)6	Minc12606	987	1004	Y
Minc12811.628.tcc.5	(tcc)5	Minc12811	628	642	Y
Minc02954.45.tcc.5	(tcc)5	Minc02954	45	59	Y
Minc12541.1582.tcc.5	(tcc)5	Minc12541	1582	1596	Y
Minc17163.339.tcc.6	(tcc)6	Minc17163	339	356	Y
Minc15229.34.tcg.5	(tcg)5	Minc15229	34	48	Y
Minc13277.1648.tct.5	(tct)5	Minc13277	1648	1662	Y
Minc18191.292.tct.5	(tct)5	Minc18191	292	306	Y
Minc15420.1807.tct.5	(tct)5	Minc15420	1807	1821	Y
Minc07148a.1045.tct.6	(tct)6	Minc07148a	1045	1062	Y
Minc11187.4041.tga.5	(tga)5	Minc11187	4041	4055	Y
Minc08638.141.tga.5	(tga)5	Minc08638	141	155	Y
Minc12112.1908.tga.5	(tga)5	Minc12112	1908	1922	N
Minc03415.702.tga.5	(tga)5	Minc03415	702	716	Y
Minc15060.882.tga.5	(tga)5	Minc15060	882	896	Y
Minc16622.63.tga.5	(tga)5	Minc16622	63	77	Y
Minc16993.132.tga.5	(tga)5	Minc16993	132	146	Y
Minc05017b.1434.tgg.5	(tgg)5	Minc05017b	1434	1448	Y
Minc08222.2766.tgg.5	(tgg)5	Minc08222	2766	2780	Y
Minc02893.249.tgg.5	(tgg)5	Minc02893	249	263	Y
Minc00583.2061.tgg.5	(tgg)5	Minc00583	2061	2075	Y
Minc05017a.1434.tgg.5	(tgg)5	Minc05017a	1434	1448	Y
Minc14842.663.tgg.5	(tgg)5	Minc14842	663	677	Y
Minc18936.150.tgg.5	(tgg)5	Minc18936	150	164	Y
Minc04086.540.tgg.6	(tgg)6	Minc04086	540	557	Y
Minc04007.1638.tgg.6	(tgg)6	Minc04007	1638	1655	Y
Minc05270.2076.tgg.6	(tgg)6	Minc05270	2076	2093	Y
Minc01823.207.tgg.6	(tgg)6	Minc01823	207	224	Y
Minc15036.1143.tgg.9	(tgg)9	Minc15036	1143	1169	Y
Minc08638.177.tgt.5	(tgt)5	Minc08638	177	191	Y
Minc15998.73.tta.5	(tta)5	Minc15998	73	87	N
Minc14681.12.ttc.10	(ttc)10	Minc14681	12	41	N
Minc03465.717.ttc.5	(ttc)5	Minc03465	717	731	Y
Minc17759.36.ttc.5	(ttc)5	Minc17759	36	50	N
Minc01258.3333.ttc.5	(ttc)5	Minc01258	3333	3347	Y
Minc19057.1184.ttc.5	(ttc)5	Minc19057	1184	1198	N
Minc15715.696.ttc.5	(ttc)5	Minc15715	696	710	Y
Minc01339.654.ttc.5	(ttc)5	Minc01339	654	668	Y
Minc15946.72.ttc.5	(ttc)5	Minc15946	72	86	Y
Minc10033.459.ttc.5	(ttc)5	Minc10033	459	473	Y
Minc04146.3603.ttc.5	(ttc)5	Minc04146	3603	3617	Y
Minc14564a.1296.ttc.5	(ttc)5	Minc14564a	1296	1310	Y
Minc15852.537.ttc.5	(ttc)5	Minc15852	537	551	Y
Minc06455.3819.ttc.5	(ttc)5	Minc06455	3819	3833	Y
Minc14564b.1296.ttc.5	(ttc)5	Minc14564b	1296	1310	Y
Minc04523.429.ttc.5	(ttc)5	Minc04523	429	443	Y
Minc04256.351.ttc.5	(ttc)5	Minc04256	351	365	Y
Minc07181.759.ttc.5	(ttc)5	Minc07181	759	773	Y
Minc06344.2124.ttc.5	(ttc)5	Minc06344	2124	2138	Y
Minc13726.4.ttc.5	(ttc)5	Minc13726	4	18	N
Minc17316.12.ttc.6	(ttc)6	Minc17316	12	29	N
Minc01339.282.ttc.6	(ttc)6	Minc01339	282	299	Y
Minc01339.321.ttc.6	(ttc)6	Minc01339	321	338	Y
Minc01339.393.ttc.6	(ttc)6	Minc01339	393	410	Y
Minc12541.2424.ttc.6	(ttc)6	Minc12541	2424	2441	Y
Minc09497.18.ttc.6	(ttc)6	Minc09497	18	35	N
Minc16732.1107.ttc.8	(ttc)8	Minc16732	1107	1130	Y
Minc02366.165.ttg.5	(ttg)5	Minc02366	165	179	Y
Minc15096.77.ttg.5	(ttg)5	Minc15096	77	91	Y
Minc07593b.47.ttg.5	(ttg)5	Minc07593b	47	61	Y
Minc17626.126.ttg.5	(ttg)5	Minc17626	126	140	Y
Minc17172.126.ttg.5	(ttg)5	Minc17172	126	140	Y
Minc07593a.47.ttg.5	(ttg)5	Minc07593a	47	61	Y
