# Supplementary material for: Genome-wide survey and analysis of microsatellites in nematodes, with a focus on the plant-parasitic species Meloidogyne incognita
Source: BMC Genomics. 2010 Oct 25;11:598. doi: 10.1186/1471-2164-11-598 (PMC3091743; doi:10.1186/1471-2164-11-598)
Supplement: Additional file 3 — Table S3: InterPro annotation of the Meloidogyne incognita protein-coding sequences containing microsatellite motif(s). [file 1471-2164-11-598-S3.XLS]

## Sheet: Feuille1
Additional file 3: Table S3. InterPro annotation of the Meloidogyne incognita protein-coding sequences containing microsatellite motif(s).
Protein	InterPro domain(s)
Minc00131	IPR001807:Chloride channel, voltage gated; IPR000644:Cystathionine beta-synthase, core; IPR014743:Chloride channel, core
Minc00134	IPR003232:dCTP Deaminase; IPR008180:DeoxyUTP pyrophosphatase; IPR008181:DeoxyUTP pyrophosphatase subfamily 1
Minc00148	IPR000082:SEA; IPR002919:Protease inhibitor I8, cysteine-rich trypsin inhibitor-like; IPR013050:DOMON; IPR005018:DOMON related; IPR013032:EGF-like region; IPR008960:Carbohydrate-binding family 9/cellobiose dehydrogenase, cytochrome
Minc00305	IPR001158:DIX; IPR011991:Winged helix repressor DNA-binding; IPR012677:Nucleotide-binding, alpha-beta plait; IPR015506:Dishevelled related protein; IPR000504:RNA recognition motif, RNP-1; IPR001478:PDZ/DHR/GLGF
Minc00383	IPR004210:BESS motif; IPR006578:MADF
Minc00462	IPR000998:MAM; IPR015880:Zinc finger, C2H2-like
Minc00471	IPR000742:EGF-like, type 3; IPR013032:EGF-like region
Minc00529	IPR000798:Ezrin/radixin/moesin ERM; IPR000299:Band 4.1, N-terminal; IPR014352:FERM-type 3-helical bundle; IPR011993:Pleckstrin homology-type; IPR014847:FERM adjacent (FA)
Minc00549	IPR001895:Guanine-nucleotide dissociation stimulator CDC25; IPR008937:Ras guanine nucleotide exchange factor; IPR000651:Guanine nucleotide exchange factor for Ras-like GTPases, N-terminal
Minc00560	IPR001523:Paired box protein, N-terminal; IPR011991:Winged helix repressor DNA-binding; IPR009057:Homeodomain-like
Minc00583	IPR015915:Kelch-type beta propeller; IPR008957:Fibronectin, type III-like fold; IPR003961:Fibronectin, type III; IPR011043:Galactose oxidase/Kelch, beta-propeller
Minc00605	IPR000276:Rhodopsin-like GPCR superfamily
Minc00710	IPR001478:PDZ/DHR/GLGF; IPR011510:Sterile alpha motif homology 2; IPR001660:Sterile alpha motif SAM; IPR010993:Sterile alpha motif homology
Minc00733	IPR000086:NUDIX hydrolase; IPR015797:NUDIX
Minc00734	IPR001356:Homeobox; IPR009057:Homeodomain-like
Minc00816	IPR000340:Protein-tyrosine phosphatase, dual specificity; IPR003595:Protein-tyrosine phosphatase, catalytic; IPR000387:Protein-tyrosine phosphatase, Tyr-specific/dual-specificity type; IPR014019:Phosphatase tensin type
Minc00834	IPR002934:DNA polymerase, beta-like region; IPR002058:PAP/25A-associated; IPR012816:Conserved hypothetical protein CHP02464
Minc00937	IPR004868:DNA polymerase type B, organellar and viral
Minc01067	IPR001148:Carbonic anhydrase, eukaryotic; IPR005135:Endonuclease/exonuclease/phosphatase
Minc01117	IPR001525:C-5 cytosine-specific DNA methylase; IPR002857:Zinc finger, CXXC-type
Minc01138	IPR013083:Zinc finger, RING/FYVE/PHD-type; IPR001965:Zinc finger, PHD-type; IPR001606:AT-rich interaction region; IPR013129:Transcription factor jumonji; IPR003349:Transcription factor jumonji, JmjN; IPR004198:Zinc finger, C5HC2-type; IPR013637:PLU-1-like
Minc01155	IPR002470:Peptidase S9A, prolyl oligopeptidase; IPR001375:Peptidase S9, prolyl oligopeptidase active site region; IPR004106:Peptidase S9A, prolyl oligopeptidase, N-terminal beta-propeller; IPR002471:Peptidase S9, serine active site
Minc01164	IPR006134:DNA polymerase, B region; IPR006133:DNA polymerase B, exonuclease; IPR013697:Domain of unknown function DUF1744; IPR006172:DNA-directed DNA polymerase B; IPR012337:Polynucleotidyl transferase, Ribonuclease H fold
Minc01168	IPR002075:Nuclear transport factor 2
Minc01228	IPR000873:AMP-dependent synthetase and ligase
Minc01243	IPR003409:MORN motif
Minc01258	IPR001356:Homeobox; IPR012287:Homeodomain-related; IPR003350:Homeodomain protein CUT; IPR009057:Homeodomain-like
Minc01270	IPR006172:DNA-directed DNA polymerase B; IPR013083:Zinc finger, RING/FYVE/PHD-type; IPR004868:DNA polymerase type B, organellar and viral; IPR001841:Zinc finger, RING-type
Minc01338	IPR001841:Zinc finger, RING-type
Minc01347	IPR002058:PAP/25A-associated
Minc01352	IPR000306:Zinc finger, FYVE-type; IPR010911:Rab-binding; IPR011011:Zinc finger, FYVE/PHD-type
Minc01372	IPR001303:Class II aldolase/adducin, N-terminal
Minc01433	IPR000276:Rhodopsin-like GPCR superfamily
Minc01435	IPR000719:Protein kinase, core; IPR001452:Src homology-3; IPR001245:Tyrosine protein kinase; IPR002290:Serine/threonine protein kinase; IPR008271:Serine/threonine protein kinase, active site; IPR011009:Protein kinase-like
Minc01439	IPR001487:Bromodomain; IPR003101:Coactivator CBP, KIX; IPR000197:Zinc finger, TAZ-type; IPR000433:Zinc finger, ZZ-type; IPR010303:Protein of unknown function DUF902, CREBbp; IPR009255:Transcriptional coactivation; IPR011011:Zinc finger, FYVE/PHD-type
Minc01522	IPR012334:Pectin lyase fold; IPR011050:Pectin lyase fold/virulence factor
Minc01534	IPR000571:Zinc finger, CCCH-type
Minc01542	IPR012677:Nucleotide-binding, alpha-beta plait; IPR015463:RNA recognition motif, SEB4-related; IPR000504:RNA recognition motif, RNP-1
Minc01554	IPR013083:Zinc finger, RING/FYVE/PHD-type; IPR001841:Zinc finger, RING-type
Minc01637	IPR001452:Src homology-3; IPR011511:Variant SH3
Minc01656	IPR001351:Ribosomal protein S3, C-terminal; IPR004044:K Homology, type 2; IPR009019:K Homology, prokaryotic type
Minc01696	IPR000719:Protein kinase, core; IPR002290:Serine/threonine protein kinase; IPR011009:Protein kinase-like
Minc01755	IPR001680:WD40 repeat; IPR011046:WD40-like
Minc01846	IPR000990:Innexin
Minc01884	IPR001394:Peptidase C19, ubiquitin carboxyl-terminal hydrolase 2
Minc01931	IPR001810:Cyclin-like F-box
Minc01941	IPR003962:Fibronectin, type III subdomain; IPR008957:Fibronectin, type III-like fold; IPR003961:Fibronectin, type III; IPR003529:Long hematopoietin receptor, gp130 family 2
Minc01952	IPR000276:Rhodopsin-like GPCR superfamily
Minc01967	IPR006077:Vinculin/alpha-catenin; IPR000633:Vinculin
Minc01989	IPR001841:Zinc finger, RING-type
Minc02014	IPR000571:Zinc finger, CCCH-type
Minc02019	IPR012677:Nucleotide-binding, alpha-beta plait; IPR015463:RNA recognition motif, SEB4-related; IPR000504:RNA recognition motif, RNP-1
Minc02022	IPR001478:PDZ/DHR/GLGF
Minc02163	IPR000719:Protein kinase, core; IPR000001:Kringle; IPR001245:Tyrosine protein kinase; IPR013783:Immunoglobulin-like fold; IPR013098:Immunoglobulin I-set; IPR002290:Serine/threonine protein kinase; IPR003598:Immunoglobulin subtype 2
Minc02201	IPR000571:Zinc finger, CCCH-type
Minc02226	IPR011989:Armadillo-like helical; IPR001313:Pumilio/Puf RNA-binding
Minc02318	IPR001628:Zinc finger, nuclear hormone receptor-type; IPR000324:Vitamin D receptor; IPR001723:Steroid hormone receptor; IPR008946:Nuclear hormone receptor, ligand-binding; IPR013088:Zinc finger, NHR/GATA-type
Minc02365	IPR000719:Protein kinase, core; IPR001245:Tyrosine protein kinase; IPR002290:Serine/threonine protein kinase; IPR011009:Protein kinase-like
Minc02366	IPR002952:Eggshell protein; IPR007284:Ground-like region; IPR000684:RNA polymerase II, heptapeptide repeat, eukaryotic
Minc02588	IPR000557:Calponin repeat
Minc02599	IPR006166:DNA repair nuclease, XPF-type/Helicase; IPR010996:DNA polymerase beta, N-terminal-like; IPR011335:Restriction endonuclease, type II-like, core
Minc02600	IPR001370:Proteinase inhibitor I32, inhibitor of apoptosis
Minc02634	IPR013783:Immunoglobulin-like fold; IPR002909:Cell surface receptor IPT/TIG; IPR015350:Beta-trefoil; IPR014756:Immunoglobulin E-set
Minc02643	IPR006863:Erv1/Alr
Minc02655	IPR001972:Stomatin; IPR001107:Band 7 protein
Minc02659	IPR013087:Zinc finger, C2H2-type/integrase, DNA-binding; IPR007087:Zinc finger, C2H2-type; IPR015880:Zinc finger, C2H2-like; IPR003604:Zinc finger, U1-type
Minc02683	IPR001107:Band 7 protein; IPR001972:Stomatin
Minc02686	IPR007087:Zinc finger, C2H2-type; IPR015880:Zinc finger, C2H2-like
Minc02772	IPR012677:Nucleotide-binding, alpha-beta plait; IPR000504:RNA recognition motif, RNP-1; IPR010916:TonB box, N-terminal
Minc02790	IPR001752:Kinesin, motor region
Minc02893	IPR003100:Argonaute and Dicer protein, PAZ; IPR003165:Stem cell self-renewal protein Piwi; IPR012337:Polynucleotidyl transferase, Ribonuclease H fold
Minc02952	IPR007052:CS; IPR008978:HSP20-like chaperone
Minc03013	IPR000719:Protein kinase, core; IPR001245:Tyrosine protein kinase; IPR006211:Furin-like cysteine rich region; IPR000494:EGF receptor, L domain; IPR002290:Serine/threonine protein kinase; IPR006212:Furin-like repeat
Minc03025	IPR012677:Nucleotide-binding, alpha-beta plait; IPR000504:RNA recognition motif, RNP-1; IPR000194:ATPase, F1/V1/A1 complex, alpha/beta subunit, nucleotide-binding
Minc03034	IPR003350:Homeodomain protein CUT; IPR000979:Protein of unknown function UPF0025
Minc03056	IPR001351:Ribosomal protein S3, C-terminal; IPR004044:K Homology, type 2; IPR009019:K Homology, prokaryotic type
Minc03144	IPR001356:Homeobox; IPR012287:Homeodomain-related; IPR009057:Homeodomain-like
Minc03193	IPR011993:Pleckstrin homology-type; IPR006020:Phosphotyrosine interaction region; IPR003006:Immunoglobulin/major histocompatibility complex motif
Minc03196	IPR011510:Sterile alpha motif homology 2; IPR001660:Sterile alpha motif SAM; IPR010993:Sterile alpha motif homology
Minc03204	IPR001126:UMUC-like DNA-repair protein
Minc03213	IPR006139:D-isomer specific 2-hydroxyacid dehydrogenase, catalytic region; IPR006140:D-isomer specific 2-hydroxyacid dehydrogenase, NAD-binding
Minc03256	IPR007207:Not CCR4-Not complex component, N-terminal
Minc03316	IPR000337:GPCR, family 3, metabotropic glutamate receptor-like
Minc03317	IPR015722:MLL Transcription Factor; IPR001214:SET; IPR003616:Post-SET zinc-binding region
Minc03366	IPR001715:Calponin-like actin-binding
Minc03392	IPR013841:Phosphatidylinositol-specific phospholipase C, X and Y boxes; IPR011992:EF-Hand type; IPR001895:Guanine-nucleotide dissociation stimulator CDC25; IPR002110:Ankyrin; IPR000008:C2 calcium-dependent membrane targeting
Minc03456	IPR003395:SMC protein, N-terminal
Minc03465	IPR011989:Armadillo-like helical; IPR008957:Fibronectin, type III-like fold; IPR003961:Fibronectin, type III; IPR000225:Armadillo
Minc03468	IPR001878:Zinc finger, CCHC-type; IPR012816:Conserved hypothetical protein CHP02464; IPR010916:TonB box, N-terminal
Minc03519	IPR004129:Glycerophosphoryl diester phosphodiesterase
Minc03560	IPR002223:Proteinase inhibitor I2, Kunitz metazoa; IPR006149:Nematode-specific EB region; IPR006150:Cysteine-rich repeat; IPR002557:Chitin binding protein, peritrophin-A
Minc03592	IPR013763:Cyclin-related; IPR015429:Transcription regulator cyclin; IPR015432:Cyclin H; IPR011028:Cyclin-like
Minc03660	IPR005522:Inositol polyphosphate kinase
Minc03778	IPR000719:Protein kinase, core; IPR001245:Tyrosine protein kinase; IPR002290:Serine/threonine protein kinase; IPR010993:Sterile alpha motif homology; IPR011009:Protein kinase-like
Minc03811	IPR001452:Src homology-3; IPR003961:Fibronectin, type III; IPR011511:Variant SH3; IPR008957:Fibronectin, type III-like fold
Minc03909	IPR013087:Zinc finger, C2H2-type/integrase, DNA-binding; IPR007087:Zinc finger, C2H2-type; IPR015880:Zinc finger, C2H2-like
Minc03933	IPR007010:Poly(A) polymerase, RNA-binding region; IPR007087:Zinc finger, C2H2-type; IPR011068:Nucleotidyltransferase, class I, C-terminal-like
Minc03990	IPR003962:Fibronectin, type III subdomain; IPR008957:Fibronectin, type III-like fold; IPR003961:Fibronectin, type III; IPR003529:Long hematopoietin receptor, gp130 family 2
Minc04007	IPR006903:Protein of unknown function DUF618; IPR006569:Regulation of nuclear pre-mRNA protein
Minc04023	IPR002884:Proprotein convertase, P; IPR000209:Peptidase S8 and S53, subtilisin, kexin, sedolisin; IPR015500:Subtilisin-related serine protease; IPR006212:Furin-like repeat; IPR008979:Galactose-binding like; IPR009030:Growth factor, receptor
Minc04027	IPR000637:HMG-I and HMG-Y, DNA-binding; IPR013110:Histone methylation DOT1
Minc04041	IPR011991:Winged helix repressor DNA-binding; IPR015633:E2F Family; IPR003316:Transcription factor E2F/dimerisation partner (TDP)
Minc04081	IPR001487:Bromodomain
Minc04146	IPR001356:Homeobox; IPR012287:Homeodomain-related; IPR003350:Homeodomain protein CUT; IPR009057:Homeodomain-like
Minc04213	IPR003014:N/apple PAN; IPR001507:Endoglin/CD105 antigen; IPR003609:Apple-like
Minc04349	IPR008942:ENTH/VHS; IPR001026:Epsin, N-terminal; IPR013809:Epsin-like, N-terminal
Minc04397	IPR001356:Homeobox; IPR012287:Homeodomain-related; IPR009057:Homeodomain-like
Minc04417	IPR002035:von Willebrand factor, type A; IPR001507:Endoglin/CD105 antigen
Minc04527	IPR011701:Major facilitator superfamily MFS_1; IPR007114:Major facilitator superfamily
Minc04583	IPR001478:PDZ/DHR/GLGF; IPR008145:Guanylate kinase/L-type calcium channel region; IPR008144:Guanylate kinase; IPR001452:Src homology-3
Minc04791	IPR011990:Tetratricopeptide-like helical; IPR002717:MOZ/SAS-like protein; IPR006822:Coatomer, epsilon subunit
Minc04806	IPR011616:bZIP transcription factor, bZIP_1; IPR004827:Basic-leucine zipper (bZIP) transcription factor; IPR008917:Eukaryotic transcription factor, Skn-1-like, DNA-binding
Minc04943	IPR006133:DNA polymerase B, exonuclease; IPR012337:Polynucleotidyl transferase, Ribonuclease H fold
Minc04971	IPR001650:DNA/RNA helicase, C-terminal; IPR007502:Helicase-associated region; IPR011709:Domain of unknown function DUF1605; IPR014001:DEAD-like helicases, N-terminal; IPR001159:Double-stranded RNA binding
Minc04981	IPR012921:Spen paralogue and orthologue C-terminal; IPR010912:Spen paralogue and orthologue C-terminal, metazoa
Minc05017	IPR001356:Homeobox; IPR012287:Homeodomain-related; IPR003582:Metridin-like ShK toxin; IPR009057:Homeodomain-like
Minc05059	IPR007087:Zinc finger, C2H2-type; IPR015880:Zinc finger, C2H2-like
Minc05188	IPR014778:Myb, DNA-binding; IPR007526:SWIRM; IPR001005:SANT, DNA-binding; IPR009057:Homeodomain-like
Minc05216	IPR001680:WD40 repeat; IPR011046:WD40-like
Minc05222	IPR001356:Homeobox; IPR012287:Homeodomain-related; IPR003350:Homeodomain protein CUT; IPR009057:Homeodomain-like
Minc05246	IPR011616:bZIP transcription factor, bZIP_1; IPR004827:Basic-leucine zipper (bZIP) transcription factor
Minc05254	IPR007087:Zinc finger, C2H2-type; IPR015880:Zinc finger, C2H2-like; IPR001412:Aminoacyl-tRNA synthetase, class I
Minc05269	IPR000348:emp24/gp25L/p24; IPR009038:GOLD
Minc05270	IPR003126:Zinc finger, N-recognin; IPR013993:Zinc finger, N-recognin, metazoa; IPR006626:Parallel beta-helix repeat; IPR006633:Carbohydrate-binding and sugar hydrolysis; IPR011050:Pectin lyase fold/virulence factor
Minc05291	IPR007284:Ground-like region; IPR000183:Orn/DAP/Arg decarboxylase 2
Minc05438	IPR001752:Kinesin, motor region
Minc05443	IPR001757:ATPase, P-type, K/Mg/Cd/Cu/Zn/Na/Ca/Na/H-transporter; IPR008250:E1-E2 ATPase-associated region; IPR004014:ATPase, P-type cation-transporter, N-terminal
Minc05447	IPR001356:Homeobox; IPR012287:Homeodomain-related; IPR009057:Homeodomain-like
Minc05524	IPR004345:TB2/DP1 and HVA22 related protein
Minc05525	IPR000219:DH; IPR011993:Pleckstrin homology-type; IPR001849:Pleckstrin-like
Minc05526	IPR001251:Cellular retinaldehyde-binding/triple function, C-terminal
Minc05574	IPR001300:Peptidase C2, calpain
Minc05582	IPR000219:DH; IPR011993:Pleckstrin homology-type; IPR001849:Pleckstrin-like
Minc05600	IPR012935:Zinc finger, C3HC-like
Minc05667	IPR004241:Light chain 3 (LC3)
Minc05702	IPR005522:Inositol polyphosphate kinase
Minc05731	IPR011991:Winged helix repressor DNA-binding; IPR015633:E2F Family; IPR003316:Transcription factor E2F/dimerisation partner (TDP)
Minc05735	IPR013761:Sterile alpha motif-type; IPR001660:Sterile alpha motif SAM; IPR010993:Sterile alpha motif homology
Minc05738	IPR002110:Ankyrin; IPR015868:Glutaminase, core; IPR007043:Glutaminase; IPR012338:Beta-lactamase-type transpeptidase fold
Minc05993	IPR007284:Ground-like region
Minc05995	IPR003582:Metridin-like ShK toxin
Minc05998	IPR007087:Zinc finger, C2H2-type; IPR004868:DNA polymerase type B, organellar and viral
Minc06033	IPR003409:MORN motif
Minc06042	IPR009836:Protein of unknown function DUF1399
Minc06054	IPR010285:Protein of unknown function DUF889, eukaryote; IPR015880:Zinc finger, C2H2-like; IPR007087:Zinc finger, C2H2-type
Minc06077	IPR004841:Amino acid permease-associated region; IPR014030:Beta-ketoacyl synthase, N-terminal
Minc06200	IPR000172:Glucose-methanol-choline oxidoreductase, N-terminal; IPR007867:Glucose-methanol-choline oxidoreductase, C-terminal
Minc06243	IPR013087:Zinc finger, C2H2-type/integrase, DNA-binding; IPR007087:Zinc finger, C2H2-type; IPR015880:Zinc finger, C2H2-like
Minc06274	IPR013083:Zinc finger, RING/FYVE/PHD-type; IPR006573:NEUZ; IPR001841:Zinc finger, RING-type
Minc06294	IPR011021:Arrestin-like, N-terminal; IPR014756:Immunoglobulin E-set
Minc06296	IPR005135:Endonuclease/exonuclease/phosphatase
Minc06329	IPR003877:SPla/RYanodine receptor SPRY; IPR006595:CTLH, C-terminal to LisH motif; IPR001870:B302, (SPRY)-like
Minc06344	IPR011991:Winged helix repressor DNA-binding; IPR006630:RNA-binding protein Lupus La
Minc06352	IPR002086:Aldehyde dehydrogenase; IPR008936:Rho GTPase activation protein
Minc06438	IPR011993:Pleckstrin homology-type; IPR006020:Phosphotyrosine interaction region
Minc06455	IPR000357:HEAT
Minc06508	IPR007087:Zinc finger, C2H2-type
Minc06672	IPR006172:DNA-directed DNA polymerase B; IPR004868:DNA polymerase type B, organellar and viral
Minc06704	IPR001507:Endoglin/CD105 antigen
Minc06746	IPR000719:Protein kinase, core; IPR013783:Immunoglobulin-like fold; IPR013151:Immunoglobulin; IPR013106:Immunoglobulin V-set; IPR001245:Tyrosine protein kinase; IPR002290:Serine/threonine protein kinase
Minc06760	IPR008160:Collagen triple helix repeat
Minc06763	IPR000594:UBA/THIF-type NAD/FAD binding fold; IPR009036:Molybdenum cofactor biosynthesis
Minc06809	IPR012315:Klarsicht/ANC-1/syne-1 homology
Minc06879	IPR000219:DH
Minc06940	IPR001680:WD40 repeat; IPR011046:WD40-like
Minc06961	IPR006565:Bromodomain transcription factor; IPR009072:Histone-fold
Minc06968	IPR004481:K+-dependent Na+/Ca+ exchanger related-protein; IPR004837:Sodium/calcium exchanger membrane region
Minc06972	IPR007087:Zinc finger, C2H2-type
Minc07064	IPR001158:DIX; IPR015506:Dishevelled related protein; IPR001478:PDZ/DHR/GLGF
Minc07068	IPR000742:EGF-like, type 3; IPR013032:EGF-like region
Minc07079	IPR007012:Poly(A) polymerase, central region
Minc07111	IPR011501:Nucleolar complex-associated; IPR012816:Conserved hypothetical protein CHP02464
Minc07112	IPR007087:Zinc finger, C2H2-type; IPR015880:Zinc finger, C2H2-like
Minc07115	IPR001023:Heat shock protein Hsp70; IPR013126:Heat shock protein 70
Minc07121	IPR011616:bZIP transcription factor, bZIP_1; IPR004827:Basic-leucine zipper (bZIP) transcription factor
Minc07148	IPR002073:35-cyclic nucleotide phosphodiesterase
Minc07181	IPR010987:Glutathione S-transferase, C-terminal-like
Minc07306	IPR002223:Proteinase inhibitor I2, Kunitz metazoa; IPR013273:Peptidase M12B, ADAM-TS; IPR000884:Thrombospondin, type I; IPR010294:ADAM-TS Spacer 1; IPR010909:PLAC; IPR007110:Immunoglobulin-like
Minc07332	IPR002048:Calcium-binding EF-hand; IPR000756:Diacylglycerol kinase accessory region; IPR001206:Diacylglycerol kinase, catalytic region; IPR002219:Protein kinase C, phorbol ester/diacylglycerol binding
Minc07344	IPR011598:Helix-loop-helix DNA-binding; IPR001092:Basic helix-loop-helix dimerisation region bHLH
Minc07348	IPR000008:C2 calcium-dependent membrane targeting; IPR001565:Synaptotagmin; IPR003315:Rabphilin-3A effector, zinc-binding; IPR008973:C2 calcium/lipid-binding region, CaLB; IPR011011:Zinc finger, FYVE/PHD-type
Minc07389	IPR004962:Mab-21 protein
Minc07407	IPR007284:Ground-like region
Minc07456	IPR007087:Zinc finger, C2H2-type; IPR013087:Zinc finger, C2H2-type/integrase, DNA-binding; IPR015880:Zinc finger, C2H2-like
Minc07581	IPR008957:Fibronectin, type III-like fold; IPR003961:Fibronectin, type III
Minc07589	IPR001478:PDZ/DHR/GLGF; IPR011510:Sterile alpha motif homology 2; IPR001660:Sterile alpha motif SAM; IPR010993:Sterile alpha motif homology
Minc07598	IPR004481:K+-dependent Na+/Ca+ exchanger related-protein; IPR004837:Sodium/calcium exchanger membrane region
Minc07661	IPR012919:Sad1/UNC-like, C-terminal; IPR008979:Galactose-binding like
Minc07694	IPR011989:Armadillo-like helical; IPR002553:Clathrin/coatomer adaptor, adaptin-like, N-terminal
Minc07757	IPR000418:Ets; IPR011991:Winged helix repressor DNA-binding
Minc07767	IPR004856:ALG6, ALG8 glycosyltransferase
Minc07829	IPR012677:Nucleotide-binding, alpha-beta plait; IPR000504:RNA recognition motif, RNP-1; IPR006536:HnRNP-L/PTB/hephaestus splicing factor
Minc07844	IPR001767:Peptidase C46, hedgehog protein, hint region; IPR003586:Hedgehog/intein hint domain, C-terminal; IPR003587:Hedgehog/intein hint, N-terminal
Minc07851	IPR003228:Transcription initiation factor TFIID; IPR009072:Histone-fold
Minc07885	IPR013028:Transcription factor IIA, alpha subunit, N-terminal; IPR009088:Transcription factor IIA, beta-barrel; IPR004855:Transcription factor IIA, alpha/beta subunit; IPR009083:Transcription factor IIA, helical
Minc07903	IPR013320:Concanavalin A-like lectin/glucanase, subgroup; IPR001079:Galectin, galactose-binding lectin; IPR008985:Concanavalin A-like lectin/glucanase
Minc07944	IPR013083:Zinc finger, RING/FYVE/PHD-type; IPR004868:DNA polymerase type B, organellar and viral; IPR001841:Zinc finger, RING-type
Minc07984	IPR007087:Zinc finger, C2H2-type; IPR013087:Zinc finger, C2H2-type/integrase, DNA-binding; IPR015880:Zinc finger, C2H2-like
Minc08002	IPR000719:Protein kinase, core; IPR001245:Tyrosine protein kinase; IPR002290:Serine/threonine protein kinase; IPR008271:Serine/threonine protein kinase, active site; IPR011009:Protein kinase-like
Minc08052	IPR006172:DNA-directed DNA polymerase B
Minc08054	IPR001753:Crotonase, core; IPR000953:Chromo
Minc08092	IPR006172:DNA-directed DNA polymerase B; IPR004868:DNA polymerase type B, organellar and viral
Minc08178	IPR006186:Serine/threonine-specific protein phosphatase and bis(5-nucleosyl)-tetraphosphatase; IPR004843:Metallophosphoesterase
Minc08222	IPR002110:Ankyrin; IPR001849:Pleckstrin-like; IPR001164:Arf GTPase activating protein; IPR013684:Miro-like; IPR003577:Ras small GTPase, Ras type
Minc08233	IPR011991:Winged helix repressor DNA-binding; IPR003150:DNA-binding RFX
Minc08279	IPR013083:Zinc finger, RING/FYVE/PHD-type; IPR001841:Zinc finger, RING-type
Minc08280	IPR006172:DNA-directed DNA polymerase B; IPR004868:DNA polymerase type B, organellar and viral; IPR002345:Lipocalin
Minc08386	IPR003014:N/apple PAN; IPR003609:Apple-like
Minc08388	IPR001841:Zinc finger, RING-type; IPR002867:Zinc finger, C6HC-type
Minc08429	IPR000357:HEAT
Minc08479	IPR000432:DNA mismatch repair protein MutS, C-terminal; IPR007696:MutS III
Minc08507	IPR013761:Sterile alpha motif-type; IPR001660:Sterile alpha motif SAM; IPR010993:Sterile alpha motif homology
Minc08509	IPR013083:Zinc finger, RING/FYVE/PHD-type; IPR001841:Zinc finger, RING-type
Minc08510	IPR004868:DNA polymerase type B, organellar and viral
Minc08584	IPR009071:High mobility group box; IPR000910:HMG1/2 (high mobility group) box
Minc08616	IPR011989:Armadillo-like helical; IPR002110:Ankyrin; IPR000569:HECT
Minc08679	IPR007284:Ground-like region
Minc08709	IPR012677:Nucleotide-binding, alpha-beta plait; IPR015466:RNA binding motif 4 - LARK; IPR000504:RNA recognition motif, RNP-1
Minc08733	IPR011598:Helix-loop-helix DNA-binding; IPR001092:Basic helix-loop-helix dimerisation region bHLH
Minc08760	IPR013069:BTB/POZ; IPR000210:BTB/POZ-like
Minc08779	IPR000719:Protein kinase, core; IPR001054:Adenylyl cyclase class-3/4/guanylyl cyclase; IPR001828:Extracellular ligand-binding receptor; IPR001245:Tyrosine protein kinase; IPR002290:Serine/threonine protein kinase; IPR011009:Protein kinase-like
Minc08789	IPR014778:Myb, DNA-binding; IPR007526:SWIRM; IPR001005:SANT, DNA-binding; IPR009057:Homeodomain-like
Minc08805	IPR007851:Krr1
Minc08811	IPR001275:DM DNA-binding
Minc08945	IPR000719:Protein kinase, core; IPR001245:Tyrosine protein kinase; IPR006211:Furin-like cysteine rich region; IPR000494:EGF receptor, L domain; IPR003961:Fibronectin, type III; IPR000717:Proteasome component region PCI
Minc08955	IPR015425:Actin-binding FH2; IPR010472:Diaphanous FH3; IPR003104:Actin-binding FH2 and DRF autoregulatory; IPR014768:GTPase-binding/formin homology 3
Minc09029	IPR003439:ABC transporter related; IPR001140:ABC transporter, transmembrane region; IPR003593:AAA+ ATPase, core; IPR011527:ABC transporter, transmembrane region, type 1
Minc09153	IPR000719:Protein kinase, core; IPR010513:Ribonuclease L; IPR011009:Protein kinase-like
Minc09168	IPR002073:35-cyclic nucleotide phosphodiesterase
Minc09170	IPR002130:Peptidyl-prolyl cis-trans isomerase, cyclophilin-type; IPR003923:Transcription initiation factor TFIID, 23-30 kDa subunit; IPR015891:Cyclophilin-like
Minc09413	IPR008957:Fibronectin, type III-like fold; IPR003961:Fibronectin, type III
Minc09497	IPR003653:Peptidase C48, SUMO/Sentrin/Ubl1; IPR000953:Chromo
Minc09510	IPR006209:EGF-like; IPR006210:EGF; IPR000742:EGF-like, type 3; IPR013032:EGF-like region
Minc09569	IPR001827:Homeobox protein, antennapedia type
Minc09570	IPR001356:Homeobox; IPR012287:Homeodomain-related; IPR009057:Homeodomain-like
Minc09684	IPR011616:bZIP transcription factor, bZIP_1; IPR005643:Jun-like transcription factor; IPR004827:Basic-leucine zipper (bZIP) transcription factor; IPR008917:Eukaryotic transcription factor, Skn-1-like, DNA-binding
Minc09713	IPR003014:N/apple PAN; IPR001507:Endoglin/CD105 antigen; IPR003609:Apple-like
Minc09771	IPR001211:Phospholipase A2; IPR013090:Phospholipase A2, active site
Minc09833	IPR004868:DNA polymerase type B, organellar and viral
Minc09848	IPR007851:Krr1
Minc09940	IPR001506:Peptidase M12A, astacin; IPR003582:Metridin-like ShK toxin; IPR006026:Peptidase, metallopeptidases; IPR006025:Peptidase M, neutral zinc metallopeptidases, zinc-binding site
Minc09944	IPR004262:Male sterility; IPR013120:Male sterility C-terminal
Minc10007	IPR001680:WD40 repeat; IPR011046:WD40-like
Minc10063	IPR001356:Homeobox; IPR012287:Homeodomain-related; IPR009057:Homeodomain-like
Minc10092	IPR000719:Protein kinase, core; IPR001054:Adenylyl cyclase class-3/4/guanylyl cyclase; IPR001828:Extracellular ligand-binding receptor; IPR001245:Tyrosine protein kinase; IPR002290:Serine/threonine protein kinase; IPR011009:Protein kinase-like
Minc10117	IPR011991:Winged helix repressor DNA-binding; IPR006630:RNA-binding protein Lupus La
Minc10169	IPR008922:Di-copper centre-containing
Minc10182	IPR004947:Deoxyribonuclease II; IPR005491:ENT
Minc10185	IPR003656:Zinc finger, BED-type predicted
Minc10190	IPR001841:Zinc finger, RING-type; IPR007087:Zinc finger, C2H2-type
Minc10275	IPR006020:Phosphotyrosine interaction region
Minc10291	IPR003091:Voltage-dependent potassium channel; IPR003968:Kv channel; IPR003971:Kv9 voltage-gated K+ channel; IPR011333:BTB/POZ fold; IPR005821:Ion transport; IPR003131:K+ channel tetramerisation
Minc10336	IPR006172:DNA-directed DNA polymerase B; IPR004868:DNA polymerase type B, organellar and viral
Minc10374	IPR000330:SNF2-related; IPR006562:HSA; IPR014001:DEAD-like helicases, N-terminal; IPR013999:HAS subgroup; IPR001005:SANT, DNA-binding; IPR014021:Helicase, superfamily 1 and 2, ATP-binding; IPR014012:Helicase/SANT-associated, DNA binding
Minc10479	IPR007889:Helix-turn-helix, Psq; IPR011526:Helix-turn-helix, Psq-like
Minc10520	IPR000330:SNF2-related; IPR001650:DNA/RNA helicase, C-terminal; IPR006562:HSA; IPR014001:DEAD-like helicases, N-terminal; IPR013999:HAS subgroup; IPR001005:SANT, DNA-binding; IPR014021:Helicase, superfamily 1 and 2, ATP-binding
Minc10523	IPR002172:Low density lipoprotein-receptor, class A
Minc10554	IPR000571:Zinc finger, CCCH-type
Minc10562	IPR013087:Zinc finger, C2H2-type/integrase, DNA-binding; IPR011333:BTB/POZ fold; IPR007087:Zinc finger, C2H2-type; IPR013069:BTB/POZ; IPR000210:BTB/POZ-like; IPR015880:Zinc finger, C2H2-like
Minc10594	IPR007241:Autophagy protein Apg9
Minc10641	IPR011598:Helix-loop-helix DNA-binding; IPR001092:Basic helix-loop-helix dimerisation region bHLH
Minc10671	IPR009283:Apyrase
Minc10702	IPR002871:NIF system FeS cluster assembly, NifU, N-terminal; IPR015022:Domain of unknown function DUF1908; IPR011339:ISC system FeS cluster assembly, IscU scaffold
Minc10713	IPR000682:Protein-L-isoaspartate(D-aspartate) O-methyltransferase
Minc10733	IPR000571:Zinc finger, CCCH-type; IPR009060:UBA-like
Minc10814	IPR006172:DNA-directed DNA polymerase B; IPR004868:DNA polymerase type B, organellar and viral; IPR012337:Polynucleotidyl transferase, Ribonuclease H fold
Minc10816	IPR002489:Glutamate synthase, alpha subunit, C-terminal; IPR013785:Aldolase-type TIM barrel; IPR002932:Glutamate synthase, central-C; IPR006982:Glutamate synthase, central-N
Minc10873	IPR002068:Heat shock protein Hsp20; IPR008978:HSP20-like chaperone
Minc10897	IPR011992:EF-Hand type; IPR002048:Calcium-binding EF-hand
Minc10900	IPR011992:EF-Hand type; IPR002048:Calcium-binding EF-hand
Minc10968	IPR001766:Fork head transcription factor; IPR007087:Zinc finger, C2H2-type
Minc10991	IPR001584:Integrase, catalytic core; IPR008042:Retrotransposon, Pao; IPR001878:Zinc finger, CCHC-type; IPR012337:Polynucleotidyl transferase, Ribonuclease H fold
Minc10995	IPR000717:Proteasome component region PCI
Minc11011	IPR004859:Putative 5-3 exonuclease
Minc11102	IPR000342:Regulator of G protein signalling; IPR001683:Phox-like; IPR003114:PX-associated; IPR013937:Sorting nexin, C-terminal; IPR013996:PX-associated, sorting nexin 13
Minc11103	IPR000061:SWAP/Surp
Minc11104	IPR000061:SWAP/Surp
Minc11187	IPR000719:Protein kinase, core; IPR001245:Tyrosine protein kinase; IPR015779:ACK tyrosine protein kinase, N-terminal; IPR015116:GTPase binding; IPR000449:Ubiquitin-associated/Translation elongation factor EF1B, N-terminal
Minc11343	IPR003877:SPla/RYanodine receptor SPRY; IPR013144:CT11-RanBPM; IPR001870:B302, (SPRY)-like
Minc11373	IPR001275:DM DNA-binding; IPR006578:MADF
Minc11384	IPR013854:Transcription factor AP-2, C-terminal; IPR004979:Transcription factor AP-2; IPR001810:Cyclin-like F-box
Minc11428	IPR013783:Immunoglobulin-like fold; IPR008957:Fibronectin, type III-like fold; IPR003961:Fibronectin, type III; IPR013151:Immunoglobulin; IPR003598:Immunoglobulin subtype 2; IPR003599:Immunoglobulin subtype; IPR007110:Immunoglobulin-like
Minc11432	IPR000719:Protein kinase, core; IPR000961:Protein kinase, C-terminal; IPR001245:Tyrosine protein kinase; IPR002290:Serine/threonine protein kinase; IPR008271:Serine/threonine protein kinase, active site; IPR011009:Protein kinase-like
Minc11454	IPR001356:Homeobox; IPR012287:Homeodomain-related; IPR001827:Homeobox protein, antennapedia type; IPR009057:Homeodomain-like
Minc11513	IPR007087:Zinc finger, C2H2-type; IPR013087:Zinc finger, C2H2-type/integrase, DNA-binding; IPR015880:Zinc finger, C2H2-like
Minc11585	IPR000357:HEAT
Minc11602	IPR001452:Src homology-3; IPR002014:VHS; IPR008942:ENTH/VHS; IPR003903:Ubiquitin interacting motif
Minc11615	IPR000253:Forkhead-associated; IPR008984:SMAD/FHA
Minc11641	IPR004868:DNA polymerase type B, organellar and viral
Minc11698	IPR004481:K+-dependent Na+/Ca+ exchanger related-protein; IPR004837:Sodium/calcium exchanger membrane region
Minc11717	IPR010993:Sterile alpha motif homology
Minc11771	IPR000668:Peptidase C1A, papain C-terminal; IPR013128:Peptidase C1A, papain; IPR015643:Peptidase C1A, cathepsin B; IPR004868:DNA polymerase type B, organellar and viral; IPR000169:Peptidase, cysteine peptidase active site
Minc11798	IPR002893:Zinc finger, MYND-type; IPR007320:Programmed cell death protein 2, C-terminal
Minc11962	IPR013083:Zinc finger, RING/FYVE/PHD-type; IPR001841:Zinc finger, RING-type
Minc11986	IPR001628:Zinc finger, nuclear hormone receptor-type; IPR008946:Nuclear hormone receptor, ligand-binding; IPR013088:Zinc finger, NHR/GATA-type; IPR000536:Nuclear hormone receptor, ligand-binding, core
Minc12116	IPR001878:Zinc finger, CCHC-type; IPR012816:Conserved hypothetical protein CHP02464; IPR010916:TonB box, N-terminal
Minc12153	IPR001356:Homeobox; IPR012287:Homeodomain-related; IPR009057:Homeodomain-like
Minc12181	IPR002198:Short-chain dehydrogenase/reductase SDR
Minc12303	IPR007284:Ground-like region
Minc12326	IPR009050:Globin-like
Minc12363	IPR012677:Nucleotide-binding, alpha-beta plait; IPR000504:RNA recognition motif, RNP-1; IPR006536:HnRNP-L/PTB/hephaestus splicing factor
Minc12416	IPR001766:Fork head transcription factor; IPR011991:Winged helix repressor DNA-binding; IPR007087:Zinc finger, C2H2-type
Minc12444	IPR000276:Rhodopsin-like GPCR superfamily
Minc12474	IPR007087:Zinc finger, C2H2-type; IPR015880:Zinc finger, C2H2-like
Minc12475	IPR013087:Zinc finger, C2H2-type/integrase, DNA-binding; IPR007087:Zinc finger, C2H2-type; IPR015880:Zinc finger, C2H2-like
Minc12501	IPR006662:Thioredoxin-related; IPR003095:Heat shock protein DnaJ; IPR012335:Thioredoxin fold; IPR015609:Molecular chaperone, heat shock protein, Hsp40, DnaJ; IPR013766:Thioredoxin domain; IPR001623:Heat shock protein DnaJ, N-terminal
Minc12541	IPR003656:Zinc finger, BED-type predicted
Minc12603	IPR001661:Glycoside hydrolase, family 37; IPR008928:Six-hairpin glycosidase-like
Minc12606	IPR001509:NAD-dependent epimerase/dehydratase; IPR007604:CP2 transcription factor
Minc12745	IPR000253:Forkhead-associated; IPR008984:SMAD/FHA
Minc12787	IPR001487:Bromodomain
Minc12795	IPR003280:K+ channel, two pore; IPR013099:Ion transport 2
Minc12811	IPR006201:Neurotransmitter-gated ion-channel; IPR006202:Neurotransmitter-gated ion-channel ligand-binding; IPR006029:Neurotransmitter-gated ion-channel transmembrane region
Minc12877	IPR000198:RhoGAP; IPR000008:C2 calcium-dependent membrane targeting; IPR001478:PDZ/DHR/GLGF; IPR008936:Rho GTPase activation protein; IPR008973:C2 calcium/lipid-binding region, CaLB
Minc12888	IPR013087:Zinc finger, C2H2-type/integrase, DNA-binding; IPR007087:Zinc finger, C2H2-type; IPR015880:Zinc finger, C2H2-like
Minc13079	IPR003091:Voltage-dependent potassium channel; IPR003968:Kv channel; IPR003971:Kv9 voltage-gated K+ channel; IPR011333:BTB/POZ fold; IPR005821:Ion transport; IPR003131:K+ channel tetramerisation
Minc13135	IPR012496:TMC
Minc13189	IPR015609:Molecular chaperone, heat shock protein, Hsp40, DnaJ; IPR001623:Heat shock protein DnaJ, N-terminal
Minc13205	IPR001356:Homeobox; IPR012287:Homeodomain-related; IPR009057:Homeodomain-like
Minc13250	IPR011598:Helix-loop-helix DNA-binding; IPR001092:Basic helix-loop-helix dimerisation region bHLH
Minc13264	IPR000242:Protein-tyrosine phosphatase, receptor/non-receptor type; IPR012265:Protein-tyrosine phosphatase, non-receptor type-1, -2; IPR003595:Protein-tyrosine phosphatase, catalytic; IPR000387:Protein-tyrosine phosphatase
Minc13295	IPR008946:Nuclear hormone receptor, ligand-binding; IPR000536:Nuclear hormone receptor, ligand-binding, core
Minc13323	IPR003014:N/apple PAN
Minc13324	IPR003014:N/apple PAN; IPR003609:Apple-like
Minc13387	IPR013763:Cyclin-related; IPR004944:Cyclin-dependent kinase 5 activator; IPR011028:Cyclin-like
Minc13388	IPR000719:Protein kinase, core; IPR001245:Tyrosine protein kinase; IPR002290:Serine/threonine protein kinase; IPR008271:Serine/threonine protein kinase, active site; IPR003527:MAP kinase; IPR011009:Protein kinase-like
Minc13465	IPR011991:Winged helix repressor DNA-binding; IPR006822:Coatomer, epsilon subunit; IPR002717:MOZ/SAS-like protein; IPR003101:Coactivator CBP, KIX
Minc13467	IPR007087:Zinc finger, C2H2-type; IPR015880:Zinc finger, C2H2-like
Minc13488	IPR000571:Zinc finger, CCCH-type
Minc13610	IPR002058:PAP/25A-associated
Minc13618	IPR002075:Nuclear transport factor 2
Minc13658	IPR000276:Rhodopsin-like GPCR superfamily; IPR006214:Protein of unknown function UPF0005
Minc13662	IPR002223:Proteinase inhibitor I2, Kunitz metazoa
Minc13680	IPR009057:Homeodomain-like
Minc13709	IPR001606:AT-rich interaction region
Minc13726	IPR004836:Sodium/calcium exchanger protein; IPR004837:Sodium/calcium exchanger membrane region; IPR003644:Na-Ca exchanger/integrin-beta4
Minc13730	IPR001606:AT-rich interaction region
Minc13753	IPR005637:TAP, C-terminal; IPR002075:Nuclear transport factor 2; IPR009060:UBA-like
Minc13785	IPR001478:PDZ/DHR/GLGF
Minc13814	IPR000719:Protein kinase, core; IPR001245:Tyrosine protein kinase; IPR008957:Fibronectin, type III-like fold; IPR003961:Fibronectin, type III; IPR002290:Serine/threonine protein kinase; IPR011009:Protein kinase-like
Minc13815	IPR004868:DNA polymerase type B, organellar and viral
Minc13830	IPR000615:Bestrophin
Minc13997	IPR001478:PDZ/DHR/GLGF; IPR014810:Fcf2 pre-rRNA processing; IPR011009:Protein kinase-like
Minc14000	IPR015022:Domain of unknown function DUF1908
Minc14017	IPR013099:Ion transport 2
Minc14042	IPR009072:Histone-fold; IPR004823:TATA box binding protein associated factor (TAF); IPR011442:Protein of unknown function DUF1546
Minc14045	IPR010761:Clc-like
Minc14051	IPR001878:Zinc finger, CCHC-type; IPR008042:Retrotransposon, Pao; IPR012337:Polynucleotidyl transferase, Ribonuclease H fold
Minc14054	IPR001680:WD40 repeat
Minc14071	IPR001611:Leucine-rich repeat; IPR001478:PDZ/DHR/GLGF; IPR003591:Leucine-rich repeat, typical subtype
Minc14087	IPR000418:Ets; IPR011991:Winged helix repressor DNA-binding
Minc14114	IPR009071:High mobility group box; IPR000910:HMG1/2 (high mobility group) box
Minc14162	IPR000751:M-phase inducer phosphatase; IPR001763:Rhodanese-like; IPR007284:Ground-like region
Minc14171	IPR009072:Histone-fold; IPR003958:Transcription factor CBF/NF-Y/archaeal histone
Minc14190	IPR007087:Zinc finger, C2H2-type; IPR013087:Zinc finger, C2H2-type/integrase, DNA-binding; IPR015880:Zinc finger, C2H2-like; IPR001214:SET
Minc14198	IPR003118:Sterile alpha motif/pointed; IPR010993:Sterile alpha motif homology
Minc14221	IPR002035:von Willebrand factor, type A; IPR004010:Cache; IPR013608:VWA N-terminal
Minc14237	IPR005479:Carbamoyl-phosphate synthase L chain, ATP-binding
Minc14240	IPR003014:N/apple PAN; IPR003609:Apple-like
Minc14509	IPR014778:Myb, DNA-binding; IPR000679:Zinc finger, GATA-type; IPR000949:ELM2
Minc14515	IPR000719:Protein kinase, core; IPR001245:Tyrosine protein kinase; IPR002290:Serine/threonine protein kinase; IPR008271:Serine/threonine protein kinase, active site; IPR011009:Protein kinase-like
Minc14558	IPR006695:CENP-B, N-terminal DNA-binding; IPR009057:Homeodomain-like
Minc14565	IPR003280:K+ channel, two pore; IPR013099:Ion transport 2
Minc14582	IPR001841:Zinc finger, RING-type
Minc14588	IPR015915:Kelch-type beta propeller; IPR000859:CUB; IPR006209:EGF-like; IPR002049:EGF-like, laminin; IPR006652:Kelch repeat type 1; IPR002165:Plexin; IPR011498:Kelch repeat type 2; IPR013111:EGF, extracellular; IPR006210:EGF
Minc14592	IPR012336:Thioredoxin-like fold
Minc14624	IPR006077:Vinculin/alpha-catenin; IPR000633:Vinculin
Minc14625	IPR006077:Vinculin/alpha-catenin
Minc14681	IPR011598:Helix-loop-helix DNA-binding; IPR015660:Achaete-scute transcription factor related; IPR001092:Basic helix-loop-helix dimerisation region bHLH
Minc14697	IPR006768:Protein similar to CwfJ, C-terminal 1; IPR011146:Histidine triad-like motif
Minc14723	IPR007087:Zinc finger, C2H2-type
Minc14800	IPR003267:Small proline-rich
Minc14827	IPR002049:EGF-like, laminin; IPR008211:Laminin, N-terminal; IPR001134:Netrin, C-terminal; IPR013032:EGF-like region; IPR008993:TIMP-like OB-fold
Minc14842	IPR012677:Nucleotide-binding, alpha-beta plait
Minc14843	IPR000999:Ribonuclease III; IPR014720:Double-stranded RNA-binding-like; IPR001159:Double-stranded RNA binding; IPR000209:Peptidase S8 and S53, subtilisin, kexin, sedolisin
Minc14898	IPR001810:Cyclin-like F-box
Minc14944	IPR013083:Zinc finger, RING/FYVE/PHD-type; IPR001841:Zinc finger, RING-type
Minc14958	IPR000418:Ets; IPR011991:Winged helix repressor DNA-binding
Minc14972	IPR002691:LIM binding protein
Minc15013	IPR006149:Nematode-specific EB region; IPR006150:Cysteine-rich repeat
Minc15034	IPR000557:Calponin repeat
Minc15036	IPR013087:Zinc finger, C2H2-type/integrase, DNA-binding; IPR007087:Zinc finger, C2H2-type; IPR015880:Zinc finger, C2H2-like; IPR005479:Carbamoyl-phosphate synthase L chain, ATP-binding
Minc15060	IPR000304:Delta 1-pyrroline-5-carboxylate reductase; IPR004455:NADP oxidoreductase, coenzyme F420-dependent
Minc15071	IPR011598:Helix-loop-helix DNA-binding; IPR001092:Basic helix-loop-helix dimerisation region bHLH; IPR013767:PAS fold; IPR000014:PAS
Minc15084	IPR001806:Ras GTPase; IPR013753:Ras; IPR003577:Ras small GTPase, Ras type; IPR003578:Ras small GTPase, Rho type; IPR003579:Ras small GTPase, Rab type; IPR002041:Ran GTPase; IPR005225:Small GTP-binding protein domain
Minc15131	IPR002057:Isopenicillin N synthetase
Minc15168	IPR001936:Ras GTPase-activating protein; IPR008936:Rho GTPase activation protein
Minc15170	IPR000276:Rhodopsin-like GPCR superfamily
Minc15171	IPR000276:Rhodopsin-like GPCR superfamily
Minc15221	IPR004829:Cell surface antigen; IPR001451:Bacterial transferase hexapeptide repeat; IPR001507:Endoglin/CD105 antigen; IPR011004:Trimeric LpxA-like
Minc15224	IPR011046:WD40-like
Minc15230	IPR011598:Helix-loop-helix DNA-binding; IPR001092:Basic helix-loop-helix dimerisation region bHLH
Minc15271	IPR011993:Pleckstrin homology-type; IPR001849:Pleckstrin-like
Minc15273	IPR001873:Na+ channel, amiloride-sensitive; IPR013032:EGF-like region
Minc15361	IPR001846:von Willebrand factor, type D
Minc15362	IPR011030:Vitellinogen, superhelical; IPR015816:Vitellinogen, beta-sheet N-terminal; IPR001747:Lipid transport protein, N-terminal; IPR015255:Vitellinogen, open beta-sheet; IPR015819:Lipid transport protein, beta-sheet shell
Minc15372	IPR001766:Fork head transcription factor; IPR011991:Winged helix repressor DNA-binding; IPR007087:Zinc finger, C2H2-type
Minc15379	IPR002048:Calcium-binding EF-hand; IPR011992:EF-Hand type
Minc15420	IPR001628:Zinc finger, nuclear hormone receptor-type; IPR000324:Vitamin D receptor; IPR008946:Nuclear hormone receptor, ligand-binding; IPR013088:Zinc finger, NHR/GATA-type; IPR000536:Nuclear hormone receptor, ligand-binding, core
Minc15430	IPR000719:Protein kinase, core; IPR001211:Phospholipase A2; IPR001245:Tyrosine protein kinase; IPR002290:Serine/threonine protein kinase; IPR008271:Serine/threonine protein kinase, active site; IPR013090:Phospholipase A2, active site
Minc15445	IPR000884:Thrombospondin, type I; IPR001590:Peptidase M12B, ADAM/reprolysin; IPR006025:Peptidase M, neutral zinc metallopeptidases, zinc-binding site
Minc15458	IPR012677:Nucleotide-binding, alpha-beta plait; IPR000504:RNA recognition motif, RNP-1
Minc15485	IPR006595:CTLH, C-terminal to LisH motif; IPR013144:CT11-RanBPM
Minc15525	IPR008160:Collagen triple helix repeat; IPR002486:Nematode cuticle collagen, N-terminal
Minc15533	IPR006662:Thioredoxin-related; IPR003095:Heat shock protein DnaJ; IPR012335:Thioredoxin fold; IPR015609:Molecular chaperone, heat shock protein, Hsp40, DnaJ; IPR013766:Thioredoxin domain; IPR001623:Heat shock protein DnaJ, N-terminal
Minc15534	IPR000436:Sushi/SCR/CCP
Minc15573	IPR008946:Nuclear hormone receptor, ligand-binding
Minc15593	IPR000859:CUB
Minc15594	IPR000109:TGF-beta receptor, type I/II extracellular region
Minc15620	IPR007955:Bystin
Minc15641	IPR000719:Protein kinase, core; IPR001245:Tyrosine protein kinase; IPR002290:Serine/threonine protein kinase; IPR011009:Protein kinase-like
Minc15669	IPR013854:Transcription factor AP-2, C-terminal; IPR004979:Transcription factor AP-2
Minc15671	IPR005607:BSD
Minc15683	IPR000719:Protein kinase, core; IPR001245:Tyrosine protein kinase; IPR002290:Serine/threonine protein kinase; IPR008271:Serine/threonine protein kinase, active site; IPR011009:Protein kinase-like
Minc15696	IPR004088:K Homology, type 1; IPR004087:K Homology
Minc15707	IPR007087:Zinc finger, C2H2-type; IPR013087:Zinc finger, C2H2-type/integrase, DNA-binding; IPR015880:Zinc finger, C2H2-like
Minc15713	IPR001356:Homeobox; IPR009057:Homeodomain-like
Minc15715	IPR001757:ATPase, P-type, K/Mg/Cd/Cu/Zn/Na/Ca/Na/H-transporter; IPR008250:E1-E2 ATPase-associated region; IPR006068:ATPase, P-type cation-transporter, C-terminal; IPR005834:Haloacid dehalogenase-like hydrolase
Minc15852	IPR013083:Zinc finger, RING/FYVE/PHD-type; IPR000306:Zinc finger, FYVE-type; IPR011011:Zinc finger, FYVE/PHD-type
Minc15856	IPR001356:Homeobox; IPR012287:Homeodomain-related; IPR009057:Homeodomain-like
Minc15861	IPR000594:UBA/THIF-type NAD/FAD binding fold; IPR009036:Molybdenum cofactor biosynthesis
Minc15864	IPR008160:Collagen triple helix repeat; IPR002486:Nematode cuticle collagen, N-terminal
Minc15871	IPR013838:Beta tubulin, autoregulation binding site
Minc15877	IPR002172:Low density lipoprotein-receptor, class A
Minc15892	IPR006172:DNA-directed DNA polymerase B; IPR013083:Zinc finger, RING/FYVE/PHD-type; IPR004868:DNA polymerase type B, organellar and viral; IPR001841:Zinc finger, RING-type
Minc15946	IPR003392:Patched; IPR008428:Chondroitin N-acetylgalactosaminyltransferase; IPR000731:Sterol-sensing 5TM box
Minc15960	IPR008160:Collagen triple helix repeat; IPR002486:Nematode cuticle collagen, N-terminal
Minc15972	IPR007087:Zinc finger, C2H2-type; IPR013087:Zinc finger, C2H2-type/integrase, DNA-binding; IPR015880:Zinc finger, C2H2-like
Minc15998	IPR001507:Endoglin/CD105 antigen
Minc16001	IPR007284:Ground-like region
Minc16009	IPR013761:Sterile alpha motif-type; IPR001660:Sterile alpha motif SAM; IPR001478:PDZ/DHR/GLGF; IPR010993:Sterile alpha motif homology
Minc16055	IPR002110:Ankyrin; IPR000800:Notch region; IPR008962:PapD-like; IPR000535:Major sperm protein; IPR010660:Notch, NOD region
Minc16060	IPR000301:CD9/CD37/CD63 antigen; IPR008952:Tetraspanin
Minc16070	IPR011545:DNA/RNA helicase, DEAD/DEAH box type, N-terminal; IPR001650:DNA/RNA helicase, C-terminal; IPR014001:DEAD-like helicases, N-terminal; IPR014021:Helicase, superfamily 1 and 2, ATP-binding
Minc16073	IPR002100:Transcription factor, MADS-box
Minc16077	IPR000418:Ets; IPR011991:Winged helix repressor DNA-binding
Minc16134	IPR002049:EGF-like, laminin; IPR008211:Laminin, N-terminal; IPR013032:EGF-like region
Minc16156	IPR008580:Protein of unknown function DUF862, eukaryotic
Minc16211	IPR011030:Vitellinogen, superhelical; IPR001846:von Willebrand factor, type D; IPR001747:Lipid transport protein, N-terminal; IPR015255:Vitellinogen, open beta-sheet; IPR015819:Lipid transport protein, beta-sheet shell
Minc16228	IPR000331:Rap/ran-GAP
Minc16268	IPR004868:DNA polymerase type B, organellar and viral
Minc16273	IPR002100:Transcription factor, MADS-box
Minc16291	IPR007087:Zinc finger, C2H2-type; IPR014778:Myb, DNA-binding; IPR000949:ELM2; IPR015880:Zinc finger, C2H2-like; IPR001005:SANT, DNA-binding; IPR009057:Homeodomain-like
Minc16296	IPR001356:Homeobox; IPR012287:Homeodomain-related; IPR015705:Homeodomain Cdx; IPR009057:Homeodomain-like
Minc16309	IPR001846:von Willebrand factor, type D
Minc16310	IPR011030:Vitellinogen, superhelical; IPR015816:Vitellinogen, beta-sheet N-terminal; IPR001747:Lipid transport protein, N-terminal; IPR015255:Vitellinogen, open beta-sheet; IPR015819:Lipid transport protein, beta-sheet shell
Minc16444	IPR005503:Flagellar basal body-associated protein FliL
Minc16447	IPR005503:Flagellar basal body-associated protein FliL
Minc16529	IPR000834:Peptidase M14, carboxypeptidase A
Minc16582	IPR000276:Rhodopsin-like GPCR superfamily; IPR008160:Collagen triple helix repeat; IPR002486:Nematode cuticle collagen, N-terminal
Minc16589	IPR002083:MATH; IPR008974:TRAF-like
Minc16628	IPR001357:BRCT
Minc16694	IPR001699:Transcription factor, T-box; IPR008967:p53-like transcription factor, DNA-binding
Minc16730	IPR004947:Deoxyribonuclease II; IPR007258:Vps52/Sac2
Minc16732	IPR006966:Peroxin-3
Minc16988	IPR001878:Zinc finger, CCHC-type; IPR008042:Retrotransposon, Pao; IPR012337:Polynucleotidyl transferase, Ribonuclease H fold
Minc16993	IPR002893:Zinc finger, MYND-type; IPR007320:Programmed cell death protein 2, C-terminal
Minc17016	IPR001382:Glycoside hydrolase, family 47; IPR003137:Protease-associated PA; IPR010916:TonB box, N-terminal
Minc17098	IPR015425:Actin-binding FH2; IPR003104:Actin-binding FH2 and DRF autoregulatory; IPR014768:GTPase-binding/formin homology 3
Minc17163	IPR001487:Bromodomain; IPR013032:EGF-like region
Minc17172	IPR008161:Collagen helix repeat; IPR008160:Collagen triple helix repeat; IPR002486:Nematode cuticle collagen, N-terminal
Minc17203	IPR013763:Cyclin-related; IPR004944:Cyclin-dependent kinase 5 activator; IPR011028:Cyclin-like
Minc17216	IPR000463:Cytosolic fatty-acid binding
Minc17232	IPR002293:Amino acid/polyamine transporter I; IPR004841:Amino acid permease-associated region
Minc17277	IPR004129:Glycerophosphoryl diester phosphodiesterase
Minc17316	IPR011598:Helix-loop-helix DNA-binding; IPR015660:Achaete-scute transcription factor related; IPR001092:Basic helix-loop-helix dimerisation region bHLH
Minc17482	IPR000571:Zinc finger, CCCH-type
Minc17563	IPR007888:NDT80/PhoG like DNA-binding; IPR008967:p53-like transcription factor, DNA-binding
Minc17568	IPR001356:Homeobox; IPR012287:Homeodomain-related; IPR001969:Peptidase aspartic, active site; IPR009057:Homeodomain-like
Minc17626	IPR008161:Collagen helix repeat; IPR008160:Collagen triple helix repeat; IPR002486:Nematode cuticle collagen, N-terminal
Minc17661	IPR000571:Zinc finger, CCCH-type
Minc17759	IPR000276:Rhodopsin-like GPCR superfamily
Minc17770	IPR000719:Protein kinase, core; IPR001245:Tyrosine protein kinase; IPR002290:Serine/threonine protein kinase; IPR008271:Serine/threonine protein kinase, active site; IPR011009:Protein kinase-like
Minc17779	IPR003582:Metridin-like ShK toxin
Minc17809	IPR009079:Four-helical cytokine-like, core
Minc17878	IPR003957:Histone-like transcription factor/archaeal histone/DNA topoisomerase; IPR009072:Histone-fold; IPR003958:Transcription factor CBF/NF-Y/archaeal histone
Minc17946	IPR000719:Protein kinase, core; IPR000001:Kringle; IPR001245:Tyrosine protein kinase; IPR013783:Immunoglobulin-like fold; IPR013098:Immunoglobulin I-set; IPR002290:Serine/threonine protein kinase; IPR003598:Immunoglobulin subtype 2
Minc18024	IPR007284:Ground-like region
Minc18029	IPR001605:Spectrin/pleckstrin-like; IPR011993:Pleckstrin homology-type; IPR001849:Pleckstrin-like; IPR002017:Spectrin repeat
Minc18136	IPR000331:Rap/ran-GAP
Minc18171	IPR002486:Nematode cuticle collagen, N-terminal
Minc18191	IPR000742:EGF-like, type 3; IPR013032:EGF-like region
Minc18291	IPR003347:Transcription factor jumonji/aspartyl beta-hydroxylase
Minc18315	IPR007010:Poly(A) polymerase, RNA-binding region; IPR014492:Poly(A) polymerase; IPR002934:DNA polymerase, beta-like region; IPR007012:Poly(A) polymerase, central region; IPR011068:Nucleotidyltransferase, class I, C-terminal-like
Minc18563	IPR004210:BESS motif; IPR006578:MADF
Minc18589	IPR001628:Zinc finger, nuclear hormone receptor-type; IPR013088:Zinc finger, NHR/GATA-type
Minc18695	IPR000679:Zinc finger, GATA-type; IPR013088:Zinc finger, NHR/GATA-type
Minc18749	IPR014729:Rossmann-like alpha/beta/alpha sandwich fold; IPR004820:Cytidylyltransferase; IPR004821:Cytidyltransferase-related
Minc18756	IPR002486:Nematode cuticle collagen, N-terminal
Minc18797	IPR013937:Sorting nexin, C-terminal
Minc18911	IPR007087:Zinc finger, C2H2-type; IPR013087:Zinc finger, C2H2-type/integrase, DNA-binding; IPR015880:Zinc finger, C2H2-like
Minc19022	IPR002917:GTP-binding protein, HSR1-related; IPR005225:Small GTP-binding protein domain
Minc19055	IPR001828:Extracellular ligand-binding receptor
Minc19057	IPR000340:Protein-tyrosine phosphatase, dual specificity; IPR000387:Protein-tyrosine phosphatase, Tyr-specific/dual-specificity type
Minc19060	IPR000719:Protein kinase, core; IPR001245:Tyrosine protein kinase; IPR002290:Serine/threonine protein kinase; IPR011009:Protein kinase-like
Minc19116	IPR000557:Calponin repeat
Minc19192	IPR011011:Zinc finger, FYVE/PHD-type
Minc19196	IPR002058:PAP/25A-associated
